# Supplementary material for: Object color knowledge representation occurs in the macaque brain despite the absence of a developed language system
Source: PLoS Biol. 2024 Oct 28;22(10):e3002863. doi: 10.1371/journal.pbio.3002863 (PMC11542842; doi:10.1371/journal.pbio.3002863)
Supplement: S1 Data — (XLSX) [file pbio.3002863.s036.xlsx]

## Sheet: Fig 2
Fig 2C								Fig 2E								Fig 2G
V4d_c	V4v_c	TEO_c	TEpd_c	TEad_c	TEav_c	TEa_c		V4d_c	V4v_c	TEO_c	TEpd_c	TEad_c	TEav_c	TEa_c		V4d_c	V4v_c	TEO_c	TEpd_c	TEad_c	TEav_c	TEa_c
0.75	0.75	0.25	0.75	0.75	0.5	0.125		0.5	0.333333	0.666667	0.333333	0.166667	0.5	0.5		0.5	0.5	0.875	0.5	0.75	0.25	0.625
0.75	0.75	0.375	0.75	0.5	0.5	0.625		0.333333	0.5	0.5	0.5	0.333333	0.166667	0.5		0.5	0.5	0.75	0.625	0.625	0.625	0.25
1	0.5	0.625	0.5	0.125	0.625	0.75		0.333333	0.5	0.333333	0.5	0.333333	0.5	0.5		0.5	0.5	0.5	0.5	0.875	0.375	0.5
0.75	0.75	0.5	0.25	0.375	0.375	0.5		0.5	0.333333	0.333333	0.166667	0.333333	0.166667	0.333333		0.375	0.5	0.625	0.5	0.375	0.5	0.5
0.875	0.625	0.625	0.5	0.875	0.375	0.375		0.333333	0.333333	0.333333	0.333333	0.5	0.333333	0.333333		0.5	0.625	0.5	0.25	0.5	0.625	0.375
0.75	0.625	0.625	0.125	0.375	0.375	0.375		0.5	0.333333	0.333333	0.666667	0.333333	0.333333	0.333333		0.5	0.625	0.625	0.5	0.625	0.375	1
0.625	0.75	0.75	0.5	0.5	0.375	0.625		0	0.5	0	0.5	0.5	0.333333	0.5		0.5	0.375	0.375	0.5	0.5	0.625	0.5
0.5	0.375	0.375	0.375	0.375	0.5	0.625		0.333333	0.333333	0.5	0.166667	0.5	0.666667	0.5		0.25	0.5	0.625	0.875	0.375	0.625	0.625
0.875	0.625	0.5	0.625	0.75	0.5	0.5		0.5	0.5	0.166667	0.5	0.333333	0.333333	0.333333		0.375	0.875	0.75	0.625	0.5	0.375	0.5
0.875	0.625	0.625	0.25	0.375	0.625	0.5		0.666667	0.5	0.666667	0.333333	0.5	0.5	0.333333		0.5	0.625	0.5	0.625	0.375	0.5	0.5
0.625	0.875	0.625	0.375	0.75	0.5	0.5		0.5	0.333333	0.166667	0.166667	0.833333	0.166667	0.5		0.5	0.625	0.5	0.75	0.625	0.375	0.5
1	0.625	0.75	0.375	0.25	0.25	0.25		0.333333	0.333333	0.333333	0.333333	0.333333	0.166667	0.333333		0.5	0.625	0.5	0.625	0.625	0.5	0.5
0.75	0.75	0.25	0.5	0.5	0.75	0.375		0.5	0.666667	0.333333	0.166667	0.166667	0.5	0.166667		0.625	0.625	0.5	0.625	0.5	0.5	0.5
0.75	0.625	0.5	0.375	0.375	0.625	0.375		0.166667	0.666667	0.5	0.5	0.333333	0	0.5		0.75	0.375	0.625	0.625	0.625	0.5	0.625
0.625	0.625	0.375	0.5	0.5	0.125	0.625		0.333333	0.5	0.333333	0.5	0.333333	0.5	0.666667		0.5	0.625	0.625	0.75	0.375	0.5	0.5
0.75	0.625	0.5	0.5	0.5	0.75	0.5		0.333333	0.166667	0.166667	0.333333	0.5	0.333333	0.5		0.5	0.5	0.625	0.5	0.375	0.625	0.625
0.875	0.625	0.5	0.75	0.375	0.25	0.375		0.5	0.333333	0.333333	0.5	0.333333	0.333333	0.5		0.625	0.5	0.5	0.625	0.625	0.5	0.125
0.5	0.875	0.625	0.5	0.375	0.625	0.375		0.5	0.5	0.333333	0.333333	0.333333	0.333333	0.333333		0.75	0.625	0.75	0.375	0.625	0.625	0.625
0.875	0.625	0.75	0.375	0.875	0.625	0.5		0.333333	0.5	0.333333	0.333333	0.166667	0.333333	0.333333		0.75	0.5	0.5	0.75	0.5	0.375	0.625
0.875	0.625	0.5	0.375	0.5	0.25	0.125		0.333333	0.5	0.333333	0.333333	0.333333	0	0.5		0.5	0.625	0.5	0.75	0.625	0.5	0.5
0.75	0.625	0.625	0.625	0.625	0.5	0.75		0.333333	0.5	0.5	0.5	0.5	0.333333	0		0.5	0.5	0.5	0.5	0.5	0.5	0.375
0.75	0.625	0.5	0.625	0.625	0.625	1		0.333333	0.666667	0.666667	0.333333	0.666667	0.333333	0.5		0.5	0.375	0.625	0.625	0.75	0.375	0.5
0.625	0.75	0.625	0.375	0.625	0.5	0.5		0.166667	0.333333	0.333333	0.5	0.166667	0.5	0.5		0.75	0.375	0.625	0.375	0.5	0.625	0.375
0.75	0.75	0.5	0.5	0.5	0.25	0.625		0.166667	0.333333	0.666667	0	0.166667	0.5	0.333333		0.625	0.5	0.5	0.5	0.375	0.75	0.375
0.5	0.75	0.875	0.375	0.25	0.25	0.5		0.333333	0.166667	0.5	0.5	0.166667	0.333333	0.166667		0.375	0.5	0.5	0.375	0.5	0.5	0.625
0.75	0.375	0.625	0.625	0.75	0.5	0.75		0.333333	0.666667	0.666667	0.5	0.666667	0.166667	0.333333		0.5	0.5	0.5	0.5	0.5	0.5	0.5
0.5	0.625	0.5	0.25	0.375	0.25	0.625		0.333333	0.5	0.5	0.333333	0.166667	0.5	0.333333		0.375	0.375	0.75	0.25	0.75	0.5	0.125
0.625	0.5	0.625	0.625	0.5	0.125	0.25		0.333333	0.666667	0.5	0.166667	0.333333	0.5	0.333333		0.375	0.625	0.5	0.375	0.5	0.5	0.5
0.625	0.5	0.75	0.375	0.625	0.25	0.625		0.666667	0.5	0.5	0.5	0.5	0.166667	0.333333		0.625	1	0.625	0.75	0.5	0.5	0.75
0.75	0.375	0.625	0.5	0.75	0.5	0.625		0.333333	0.666667	0.333333	0.166667	0.333333	0.333333	0.333333		0.5	0.5	0.5	0.375	0.375	0.5	0.5
0.625	0.75	0.75	0.375	0.625	0.125	0.625		0.166667	0.666667	0.166667	0.5	0.333333	0.166667	0.166667		0.625	0.625	0.5	0.875	0.625	0.625	0.625
0.625	0.75	0.625	0.25	0.5	0.25	0.625		0.666667	0.833333	0.666667	0.166667	0.5	0.666667	0.166667		0.75	0.625	0.5	0.5	0.5	0.625	0.5
0.75	0.25	0.5	0.5	0.625	0.25	0.375		0.5	0.5	0.5	0.833333	0.333333	0.5	0.333333		0.625	0.375	0.75	0.625	0.25	0.5	0.5
0.75	0.5	0.5	0.25	0.625	0.375	0.75		0.833333	0.833333	0.333333	0.666667	0.166667	0.333333	0.333333		0.625	0.375	0.375	0.375	0.625	0.25	0.625
0.75	0.5	0.625	0.75	0.375	0.25	0.5		0.666667	0.333333	0.833333	0.333333	0.166667	0.5	0.166667		0.25	0.5	0.25	0.125	0.375	0.25	0.375
0.875	0.625	0.625	0.25	0.5	0.25	0.375		0.5	0.666667	0.5	0.5	0.5	0.333333	0.333333		0.5	0.5	0.625	0.625	0.5	0.25	0.875
0.5	0.25	0.375	0.625	0.5	0.5	0.625		0.166667	0.333333	0.333333	0.5	0.333333	0.166667	0.5		0.5	0.75	0.75	0.625	0.5	0.5	0.375
0.75	0.5	0.75	0.5	0.375	0.125	0.625		0.5	0.5	0.666667	0.5	0.166667	0.5	0.5		0.375	0.5	0.25	0.25	0.25	0.375	0.375
0.625	0.25	0.5	0.375	0.75	0.375	0.375		0.666667	0.5	0.666667	0.333333	0	0.666667	0.333333		0.625	0.5	0.5	0.625	0.125	0.25	0.625
0.625	0.5	0.25	0.5	0.75	0.5	0.625		0.333333	0.5	0.666667	0.166667	0.5	0.166667	0.5		0.25	0.375	0.625	0.625	0.5	0.375	0.25
0.75	0.5	0.625	0.625	0.5	0.375	0.5		0.666667	0.833333	0.5	0.166667	0.5	0.166667	0.5		0.625	0.625	0.5	0.875	0.5	0.25	0.375
0.625	0.75	0.5	0.5	0.5	0.5	0.625		0.333333	0.833333	0.5	0.333333	0.333333	0.166667	0.333333		0.25	0.25	0.5	0.5	0.375	0.5	0.5
0.875	0.625	0.625	0.75	0.625	0.125	0.625		0.5	0.5	0.166667	0.333333	0.333333	0.333333	0.333333		0.375	0.625	0.875	0.5	0.375	0.375	0.5
0.75	0.375	0.375	0.25	0.625	0.125	0.375		0.5	0.333333	0.5	0.333333	0.333333	0.166667	0.5		0.625	0.5	0.5	0.25	0.625	0.75	0.375
1	0.5	0.625	0.375	0.875	0.5	0.5		0.666667	0.666667	0.666667	0.333333	0.5	0.333333	0.5		0.375	0.5	0.75	0.875	0.5	0.5	0.625
0.75	0.375	0.5	0.375	0.625	0.625	0.75		0.333333	0.5	0.333333	0.333333	0.166667	0.333333	0.833333		0.5	0.5	0.75	0.375	0.625	0.375	0.5
0.625	0.25	0.5	0.5	0.625	0.25	0.375		0.333333	0.5	0.166667	0.333333	0.333333	0.166667	0.333333		0.625	0.5	0.625	0.75	0.75	0.25	0.625
0.875	0.375	0.375	0.375	0.875	0.5	0.5		0.5	0.5	0.333333	0.5	0.5	0.333333	0.666667		0.5	0.375	0.5	0.625	0.625	0.25	0.5
0.625	0.75	0.375	0.375	0.375	0.125	0.375		0.5	0.666667	0.5	0.333333	0.333333	0.333333	0.333333		0.5	0.5	0.5	0.25	0.625	0.375	0.5
1	0.625	1	0.75	0.625	0.5	0.375		0.666667	0.666667	0.333333	0.166667	0.333333	0.333333	0.333333		0.5	0.75	0.875	0.5	0.5	0.5	0.625
0.5	0.125	0.5	0.5	0.375	0.375	0.75		0.5	0.5	0.5	0.5	0.5	0.333333	0.666667		0.5	0.625	0.75	0.375	0.5	0.5	0.375
0.625	0.125	0.625	0	0.625	0.625	0.625		0.5	0.5	0.333333	0.333333	0.5	0.666667	0.5		0.625	0.625	0.75	0.5	0.5	0.625	0.5
0.75	0.75	0.375	0.5	0.625	0.375	0.625		0.5	0.5	0.333333	0.333333	0.5	0.166667	0.333333		0.5	0.5	0.5	0.625	0.5	0.125	0.625
0.625	0.75	0.625	0.375	0.75	0.625	0.5		0.333333	0.666667	0.333333	0	0.333333	0.333333	0.333333		0.75	0.625	0.5	0.5	0.5	0.5	0.5
0.625	0.125	0.5	0.25	0.625	0.375	0.625		0.5	0.5	0.5	0.666667	0.166667	0.5	0.333333		0.5	0.375	0.875	0.5	0.375	0.5	0.5
0.625	0.625	0.875	0.625	0.5	0.375	0.375		0.166667	0.333333	0.333333	0.166667	0.333333	0.333333	0.333333		0.5	0.375	0.75	0.625	0.5	0.375	0.375
0.75	0.375	0.375	0.375	0.5	0.625	0.625		0.5	0.5	0.333333	0.666667	0.333333	0.833333	0.5		0.5	0.375	0.625	0.5	0.5	0.5	0.375
0.5	0.5	0.75	0.5	0.375	0.5	0.5		0.5	0.333333	0.5	0.333333	0.333333	0.5	0.333333		0.5	0.5	0.625	0.5	0.5	0.5	0.5
0.75	0.625	0.875	0.625	0.5	0.75	0.625		0.333333	0.5	0.5	0.5	0.333333	0.5	0.333333		0.375	0.625	0.75	0.5	0.75	0.5	0.5
0.625	0.625	0.75	0.5	0.5	0.125	0.625		0.333333	0.5	0.333333	0.333333	0.666667	0.333333	0.333333		0.625	0.5	0.75	0.5	0.5	0.5	0.5
0.625	0.125	0.5	0.25	0.25	0.625	0.25		0.666667	0.333333	0.5	0.166667	0.5	0.333333	0.333333		0.625	0.5	0.5	0.625	0.5	0.375	0.375
0.5	0.375	0.5	0.125	0.875	0.375	0.375		0.166667	0.333333	0.333333	0.333333	0.333333	0.333333	0.166667		0.375	0.625	0.375	0.75	0.75	0.5	0.75
0.75	0.75	0.5	0.75	0.25	0.5	0.25		0.333333	0.5	0.333333	0.166667	0.333333	0.166667	0.5		0.375	0.5	0.625	0.75	0.5	0.25	0.375
0.5	0.5	0.25	0.25	0.375	0.375	0.5		0.5	0.333333	0.333333	0.166667	0.5	0.166667	0.333333		0.375	0.5	0.75	0.875	0.375	0.5	0.625
0.75	0.5	0.5	0.625	0.625	0.25	0.125		0.333333	0.333333	0.5	0.333333	0.333333	0.333333	0.5		0.625	0.5	0.625	0.625	0.75	0.5	0.625
0.75	0.375	0.75	0.375	0.5	0.75	1		0.166667	0.333333	0.333333	0.333333	0.333333	0.333333	0.333333
0.5	0.5	0.5	0.375	0.625	0.625	0.375		0.5	0.333333	0.5	0.666667	0.333333	0.333333	0.333333
0.875	0.875	0.625	0.5	0.25	0.875	0.75		0.5	0.333333	0.333333	0.333333	0.333333	0.5	0.5
0.625	0.625	0.625	0.25	0.375	0.25	0.625		0.166667	0.5	0.166667	0.5	0.333333	0.5	0.5
0.625	0.375	0.75	0.625	0.25	0.75	0.375		0.333333	0.5	0.666667	0.166667	0.166667	0.333333	0.5
0.875	0.625	0.75	0.375	0.375	0.625	0.5		0.5	0.166667	0.166667	0.166667	0.333333	0.5	0.166667
0.625	0.5	0.5	0.5	0.25	0.5	0.5		0.333333	0.333333	0.166667	0.5	0.333333	0.333333	0.5
0.625	0.375	0.5	0.375	0.625	0.5	0.5		0.5	0.333333	0.5	0.166667	0.166667	0.5	0.166667
0.375	0.5	0.625	0.5	0.875	0.625	0.625		0.333333	0.166667	0.166667	0.166667	0.333333	0.333333	0.166667
0.5	0.25	0.5	0.375	0.375	0.25	0.25		0.333333	0.5	0.5	0.333333	0.166667	0.333333	0.5
0.375	0.375	0.625	0.375	0.75	0.625	0.5		0.5	0.666667	0.333333	0.5	0.5	0.666667	0.333333
0.5	0.375	0.75	0.625	0.625	0.625	0.5		0.5	0.333333	0.333333	0.333333	0.333333	0.333333	0.333333
1	0.375	0.75	0.625	0.375	0.375	0.625		0.5	0.333333	0.166667	0.333333	0.5	0.166667	0.333333
0.75	0.625	0.75	0.75	0.5	0.375	0.75		0.666667	0.166667	0.666667	0.166667	0.333333	0.333333	0.5
0.625	0.25	0.875	0.25	0.25	0.5	0.5		0.333333	0.5	0.333333	0.5	0.5	0.166667	0.333333
0.5	0.375	0.875	0.375	0.75	0.75	0.875		0.333333	0.333333	0.5	0.333333	0.333333	0.166667	0.666667
0.25	0.5	0.75	0.375	0.5	0.5	0.625		0.166667	0.166667	0.333333	0.333333	0.166667	0.5	0.333333
0.625	0.25	0.75	0.5	0.625	0.375	0.5		0.333333	0.333333	0.333333	0.333333	0.166667	0.333333	0.166667
0.75	0.75	0.625	0.625	1	0.5	0.375		0.5	0.5	0.666667	0.5	0.333333	0.666667	0.333333
0.375	0.5	0.875	0.5	0.5	0.875	0.625		0.333333	0.166667	0.5	0.333333	0.333333	0.333333	0.166667
0.375	0.375	0.375	0.25	0.875	0.625	0.625		0.333333	0.833333	0.5	0.5	0.666667	0.333333	0.333333
0.5	0.25	0.5	0.625	0.625	0.375	0.75		0.333333	0	0.666667	0.333333	0.333333	0.333333	0.333333
0.5	0.375	0.625	0.5	0.5	0.5	0.75		0	0.5	0.166667	0.333333	0.5	0.666667	0.5
0.5	0.625	0.375	0.25	0.75	0.625	0.375		0.666667	0.5	0.5	0.5	0.333333	0.166667	0.166667

## Sheet: Fig 3
Fig 3D		Fig 3E		Fig 3F
TP		TP		TP
0.625		0.875		0.666667
0.375		0.375		0.166667
0.375		0.75		0.5
0.5		0.5		0
0.5		0.625		0.5
0.25		0.375		0.333333
0.625		0.625		0.333333
0.25		0.5		0.333333
0.75		0.375		0.5
0.625		0.375		0.333333
0.5		0.5		0.333333
0.5		0.375		0.166667
0.5		0.75		0.333333
0.5		0.625		0.666667
0.375		0.625		0.666667
0.375		0.75		0.333333
0.375		0.625		0.5
0.625		0.5		0.333333
0.5		0.5		0.166667
0.25		0.5		0.166667
0.5		0.375		0.166667
0.75		0.375		0.333333
0.5		0.375		0.166667
0.75		0.625		0
0.625		0.375		0.5
0.625		0.375		0.333333
0.375		0.25		0.333333
0.75		0.625		0.333333
0.625		0.375		0.166667
0.375		0.625		0.5
0.75		0.625		0.166667
0.5		0.5		0.333333
0.375		0.25		0.5
0.75		0.375		0.5
0.625		0.5		0.666667
0.75		0.5		0.333333
0.625		0.5		0.333333
0.375		0.625		0.333333
0.5		0.375		0.666667
0.5		0.375		0.166667
0.5		0.375		0.5
0.625		0.375		0.333333
0.5		0.25		0.666667
0.375		0.625		0.5
0.625		0.75		0.166667
0.875		0.5		0.333333
0.5		0.375		0.5
0.5		0.25		0.5
0.5		0.75		0.166667
0.625		0.375		0.333333
0.75		0.375		0.666667
0.625		0.125		0.666667
0.375		0.5		0.5
0.5		0.625		0.333333
0.375		0.375		0.166667
0.75		0.625		0.333333
0.625		0.625		0.333333
0.375		0.375		0.333333
0.375		0.625		0.333333
0.625		0.5		0.5
0.375		0.25		0.333333
0.5		0.625		0.166667
0.5		0.375		0.333333
0.5		0.375		0.666667
0.25		0.5		0.166667
		0.625		0.333333
		0.625		0.5
		0.25		0.5
		0.625		0.166667
		0.375		0.166667
		0.875		0.666667
		0.625		0.166667
		0.875		0.333333
		0.25		0.333333
		0.75		0.333333
		0.75		0.166667
		0.75		0.333333
		0.75		0.333333
		0.5		0.666667
		0.5		0
		0.875		0.166667
		0.25		0.333333
		0.375		0
		0.375		0.166667
		0.625		0.5
		0.625		0.166667
		0.625		0.5
		0.5		0.5
		0.5		0.5

## Sheet: S1 Fig
S1B										S1C
All subjucts			M2			M3				All subjucts			M2			M3
True-color	False-color		True-color	True-color		True-color	True-color			True-color	False-color		True-color	True-color		True-color	True-color
0.634392	0.327089		0.634392	0.327089		0.467812	0.536739			0.666667	0.333333		0.666667	0.333333		0.5	0.5
0.522012	0.425102		0.522012	0.425102		0.396794	0.592313			0.551724	0.448276		0.551724	0.448276		0.392523	0.607477
0.51732	0.429702		0.51732	0.429702		0.431968	0.533668			0.542373	0.457627		0.542373	0.457627		0.446602	0.553398
0.48138	0.47398		0.48138	0.47398		0.448946	0.468879			0.5	0.5		0.5	0.5		0.490909	0.509091
0.545329	0.414203		0.545329	0.414203		0.454601	0.551928			0.563025	0.436975		0.563025	0.436975		0.471698	0.528302
0.569717	0.379406		0.569717	0.379406		0.523165	0.438373			0.605042	0.394958		0.605042	0.394958		0.565789	0.434211
0.472989	0.462966		0.472989	0.462966		0.466985	0.551039			0.504274	0.495726		0.504274	0.495726		0.457944	0.542056
0.583879	0.360626		0.583879	0.360626		0.596422	0.402345			0.628571	0.371429		0.628571	0.371429		0.610619	0.389381
0.49681	0.465384		0.49681	0.465384		0.525967	0.419968			0.512605	0.487395		0.512605	0.487395		0.556818	0.443182
0.487818	0.469778		0.487818	0.469778		0.612028	0.375473			0.504202	0.495798		0.504202	0.495798		0.623762	0.376238
0.491053	0.46497		0.491053	0.46497		0.562429	0.425968			0.512821	0.487179		0.512821	0.487179		0.568627	0.431373
0.489945	0.468757		0.489945	0.468757		0.564913	0.411001			0.508475	0.491525		0.508475	0.491525		0.576087	0.423913
0.481619	0.486207		0.481619	0.486207		0.549468	0.410879			0.504274	0.495726		0.504274	0.495726		0.558824	0.441176
0.478343	0.469207		0.478343	0.469207		0.528298	0.491222			0.504348	0.495652		0.504348	0.495652		0.543689	0.456311
0.480545	0.465721		0.480545	0.465721		0.597789	0.381106			0.508333	0.491667		0.508333	0.491667		0.62037	0.37963
0.487562	0.462476		0.487562	0.462476		0.586841	0.383881			0.508333	0.491667		0.508333	0.491667		0.6	0.4
0.49553	0.452325		0.49553	0.452325		0.573882	0.439477			0.525424	0.474576		0.525424	0.474576		0.574074	0.425926
0.471651	0.462881		0.471651	0.462881		0.597266	0.405775			0.504274	0.495726		0.504274	0.495726		0.594828	0.405172
0.496003	0.496195		0.496003	0.496195		0.551495	0.426572			0.5	0.5		0.5	0.5		0.55	0.45
0.49558	0.491764		0.49558	0.491764						0.5	0.5		0.5	0.5
0.486064	0.479195		0.486064	0.479195						0.5	0.5		0.5	0.5
0.485788	0.467012		0.485788	0.467012						0.508333	0.491667		0.508333	0.491667
0.465949	0.474117		0.465949	0.474117						0.495798	0.504202		0.495798	0.504202
0.471888	0.465004		0.471888	0.465004						0.504202	0.495798		0.504202	0.495798
0.467812	0.536739									0.5	0.5
0.396794	0.592313									0.392523	0.607477
0.431968	0.533668									0.446602	0.553398
0.448946	0.468879									0.490909	0.509091
0.454601	0.551928									0.471698	0.528302
0.523165	0.438373									0.565789	0.434211
0.466985	0.551039									0.457944	0.542056
0.596422	0.402345									0.610619	0.389381
0.525967	0.419968									0.556818	0.443182
0.612028	0.375473									0.623762	0.376238
0.562429	0.425968									0.568627	0.431373
0.564913	0.411001									0.576087	0.423913
0.549468	0.410879									0.558824	0.441176
0.528298	0.491222									0.543689	0.456311
0.597789	0.381106									0.62037	0.37963
0.586841	0.383881									0.6	0.4
0.573882	0.439477									0.574074	0.425926
0.597266	0.405775									0.594828	0.405172
0.551495	0.426572									0.55	0.45

## Sheet: S2 Fig
S2A															S2B
V4d_c		V4v_c		TEO_c		TEpd_c		TEad_c		TEav_c		TEa_c			V4d_c		V4v_c		TEO_c		TEpd_c		TEad_c		TEav_c		TEa_c
chromatic grating	achromatic grating	chromatic grating	achromatic grating	chromatic grating	achromatic grating	chromatic grating	achromatic grating	chromatic grating	achromatic grating	chromatic grating	achromatic grating	chromatic grating	achromatic grating		chromatic grating	achromatic grating	chromatic grating	achromatic grating	chromatic grating	achromatic grating	chromatic grating	achromatic grating	chromatic grating	achromatic grating	chromatic grating	achromatic grating	chromatic grating	achromatic grating
5.29106	2.17676	6.46612	2.79467	3.14246	1.17357	1.95561	0.621205	-0.230846	-1.39351	1.07575	0.528301	0.999601	0.750914		0.333333	1	0.333333	1	1	0.666667	0.666667	0.333333	0.333333	0.666667	0.333333	0.333333	0.333333	0.666667
3.93391	1.19977	5.36053	2.71121	2.42218	0.860982	1.21471	0.17256	0.10867	-0.00033475	0.10139	0.621407	1.01693	0.691148		0.333333	0.666667	1	0.333333	0.666667	0.333333	0.333333	0.333333	0.333333	0.666667	0.666667	0.666667	0.666667	0.333333
2.9791	1.4447	4.14666	2.21456	1.88763	1.03163	1.12566	0.50901	1.52996	0.399263	0.649105	-0.187459	1.06784	1.81778		0.666667	1	1	0.666667	0.333333	1	0.666667	0.333333	0.666667	1	1	0.333333	0.333333	0.666667
2.76173	0.702845	3.66364	1.32467	1.16771	0.357858	0.301967	-0.0303018	0.0898973	-0.548174	-0.521238	-0.27554	0.753367	0.878649		1	0.666667	0.666667	0.666667	1	0.333333	0.666667	0	0.333333	0.666667	0.333333	0.333333	0.333333	0.333333
3.21898	1.37819	3.96857	1.76309	1.96996	1.16071	0.35111	0.0812163	1.23897	0.0706118	1.95948	0.567057	1.45324	-0.181371		1	0.666667	0.666667	0.666667	1	0.666667	0.666667	0.333333	0.666667	0	0.666667	1	0.333333	0.333333
4.5636	1.20212	5.21632	2.09973	2.59245	0.800834	0.984863	0.771022	-0.003608	0.0485952	-0.432263	-0.573227	0.998582	0.687703		1	0.666667	0.666667	0.666667	1	0.333333	1	0.333333	0.666667	0.666667	0.333333	0.333333	0.333333	0.666667
2.85817	0.215272	4.20706	1.74361	1.3846	-0.0682065	0.423192	0.0555903	0.7607	-0.44653	1.00609	-1.33489	1.01478	-0.33621		0.666667	1	1	0.666667	0.333333	0.333333	0.333333	0.333333	0.333333	0.666667	0.666667	0.333333	0.333333	0.333333
2.5245	0.205173	4.1171	1.72142	0.701171	-0.340806	0.226814	-0.0909259	-0.231458	-0.545306	0.0216073	-1.0852	-0.136999	-0.815522		0.666667	0	0.666667	0.666667	0.666667	0.333333	0.333333	0.333333	0	0.666667	0.333333	0.333333	1	0.333333
2.46795	0.205173	4.59159	2.85978	1.82486	1.19161	0.39697	-0.236823	0.134433	-0.0380688	0.705659	0.895896	0.576308	0.602687		0.666667	1	0.666667	0.666667	0.333333	0.333333	0.333333	0.333333	0.666667	0.333333	0.333333	0.333333	0.666667	0.333333
2.6512	0.62423	3.6696	1.66017	1.45625	0.718251	0.286733	0.17579	0.529179	-0.0140958	1.333	0.790007	1.35028	0.505176		1	0.666667	0.666667	0.666667	1	0.666667	0.666667	0.666667	0.333333	0.666667	0.333333	0.333333	0.666667	0.666667
3.51404	1.81946	3.9617	2.35958	1.58141	0.850622	0.308098	0.00228775	0.00322577	-0.177901	0.801579	-0.479936	0.699381	0.308975		1	0.333333	0.666667	1	1	0.666667	0	0.333333	0.333333	0.666667	0.333333	0	0.333333	0
3.24493	1.10275	4.33738	2.20028	1.47061	0.541797	0.447617	0.161668	0.318134	0.150051	0.606369	1.37887	0.788045	1.11283		0.666667	0.666667	1	0.333333	0.333333	0.333333	1	0.333333	0.333333	0.333333	0.666667	0.333333	0.333333	0.333333
2.19821	0.258079	3.88594	2.39748	1.10255	-0.00692225	0.664901	-0.0321932	0.26503	-0.413311	-0.0965049	-0.899956	-0.266757	-0.611555		0.666667	0.666667	0.666667	0.666667	0.333333	1	1	0	0.333333	0	0.333333	0.333333	0.666667	0.333333
2.37175	0.235585	3.69424	1.54813	0.926761	-0.341242	0.367469	-0.0201213	0.552319	-0.114671	0.507324	0.685368	0.19932	0.155977		1	0.333333	1	0.333333	0.666667	0.666667	0.666667	0	0.666667	0.333333	0.333333	0.333333	0.333333	0.333333
1.98671	0.560504	4.11706	2.73633	0.941593	0.398896	0.436827	0.0640368	-0.0350523	-0.575503	0.699287	-0.198687	0.978931	-0.393136		1	0.666667	0.666667	0.666667	0.333333	0.333333	0.333333	0.333333	0.333333	0.666667	1	0.333333	0.666667	0.333333
2.38733	1.07978	3.82272	2.51489	1.06975	0.0983225	0.265415	-0.0250082	0.195107	-0.429372	-0.762064	-1.26678	-0.328569	-0.00553392		0.666667	0.666667	0.666667	0.666667	0.666667	1	0.666667	0.333333	0.333333	0.333333	0.333333	0.333333	0.333333	0.333333
1.90567	0.221646	3.03573	1.32621	0.872381	0.175129	0.338947	0.101483	0.188246	0.13221	0.542687	0.719779	0.1206	-0.0223807		0.666667	0.333333	0.666667	0.333333	0.666667	0.333333	1	0.333333	0.333333	0.666667	0.333333	0.666667	0.333333	0.333333
2.52241	0.242588	4.04012	1.21276	1.16516	-0.062458	0.384395	-0.248807	0.506877	-0.384071	-0.398904	-0.29037	0.487381	0.456139		0	0.666667	0.666667	0.666667	0.666667	0.333333	0.333333	0.333333	0.333333	0.333333	0	0	0.333333	0.333333
2.1625	0.145955	3.25838	1.18763	1.18057	0.273104	0.397618	-0.236239	0.353331	-0.277321	0.0557719	0.0642237	-0.00816827	-0.425795		1	0.333333	0.666667	0.333333	0.666667	0.333333	0.666667	0	0.666667	0.666667	0.666667	0.333333	0.666667	0.333333
2.28951	0.554079	3.40987	1.51826	1.02387	0.244732	0.961098	0.277018	-0.499318	-0.0340022	0.245824	0.261667	0.494134	-0.037322		0.666667	1	1	0.333333	0.666667	0.333333	0.333333	0	0	0.666667	0.666667	0	0.666667	0.666667
1.86267	0.928514	1.84515	0.714614	2.5989	1.53342	1.09081	1.03095	0.646464	0.95709	0.432988	0.194589	0.941166	0.941493		1	0.333333	0.666667	0.666667	0.666667	0.666667	0.333333	0.666667	0.333333	0.333333	1	0.666667	0.666667	0.333333
1.76359	1.04864	2.11687	1.41328	2.57752	1.97343	2.03451	2.92811	0.665469	0.126169	1.306	1.17327	0.412443	0.927631		0.333333	0.333333	0.333333	0.333333	0.333333	0.333333	0.333333	1	0.333333	0.333333	0.333333	0.333333	0.333333	0.666667
2.06711	0.66459	1.722	0.899199	2.96126	1.43942	2.40625	0.322129	0.496791	-0.123164	0.987209	-0.129763	0.67085	0.108288		0.333333	1	0.333333	0.333333	0.666667	0.666667	0.666667	0.666667	0.333333	0.333333	0.666667	0.333333	0.333333	0.333333
1.19238	0.719061	1.83536	1.48056	2.00564	1.61226	1.64278	1.60047	0.389779	0.226202	0.200801	-0.175314	0.219264	0.0697255		0.666667	0	0.666667	0.666667	0.333333	0.333333	0.666667	0.333333	0.333333	0.333333	0.333333	1	0.333333	0.333333
1.50396	0.982007	1.93794	1.67226	2.02744	1.96373	2.34688	2.44433	0.801404	1.00405	0.523543	0.993459	1.146	1.26034		0.333333	0.666667	0.333333	0.333333	0.666667	0.666667	0.333333	0.333333	0.666667	0	0.333333	0.333333	0.333333	0.333333
1.22433	0.318199	1.00469	0.576719	1.35452	0.968596	0.545046	0.400211	0.602104	-0.0485699	1.28248	-1.34959	0.505872	0.153471		0.333333	0.333333	0.333333	0.333333	0.333333	0.333333	0.666667	0.666667	0	0.333333	0.333333	1	0.666667	0.666667
0.720915	0.00880125	1.24071	0.668928	1.00959	0.574002	0.92365	0.475406	0.630325	0.0824958	-0.458962	-0.420526	0.0076945	0.0829688		1	0.666667	1	0.666667	0.666667	0.333333	0.666667	0.666667	0.666667	0.333333	0.666667	1	0.666667	0
1.59882	1.03614	1.36151	1.2113	1.57973	1.52537	1.79628	1.84007	0.664437	0.495218	0.0924385	0.976599	0.754691	0.573399		0.666667	0	0.666667	0.666667	0.666667	0.333333	0	0.333333	0.333333	0.666667	0.666667	0.333333	0.333333	0.333333
1.18895	0.471238	0.940245	0.811866	1.07325	0.799231	0.04158	0.630734	0.265711	0.758372	-0.127325	0.596417	-0.328258	0.3695		1	0.666667	0.666667	1	0.333333	0.333333	0.333333	0.666667	0	0.333333	0	0.333333	0.666667	0.333333
0.206242	-0.149001	0.456825	0.11685	0.0289243	-0.22869	0.199371	-0.411208	0.473783	0.332891	0.264607	0.178128	-1.2077	-0.733044		0.666667	1	0.666667	0.333333	0.666667	0.333333	0.333333	0.666667	0.666667	0.666667	0.333333	0.333333	0.666667	0.333333
1.78844	0.791294	1.39952	0.68189	2.09469	1.16099	2.82881	1.75929	0.602399	0.355268	-0.0381645	0.458576	1.452	1.62999		0.666667	0.333333	0.333333	0	0.333333	0.333333	0.666667	0.333333	0.333333	0.333333	0.333333	0	0.333333	0.333333
1.30669	0.866239	1.29428	0.767724	1.29066	0.863402	-0.18098	0.3376	0.097632	0.768472	-0.691396	-0.192712	-0.133852	0.431924		0.333333	0.666667	0.666667	0.666667	0.333333	0.666667	0.333333	0.333333	0.666667	0.333333	0.333333	0.333333	0.666667	0.666667
1.36346	0.478995	1.81521	1.29217	1.45727	0.699645	0.14149	0.112997	0.997232	0.596094	-0.0686996	-0.800323	0.250712	0.462441		0.333333	0.666667	0.666667	0.333333	0.666667	0.666667	0.333333	0.333333	0	0.333333	0.333333	0.333333	0.333333	0.333333
0.604141	0.475442	0.845322	0.427167	0.818224	1.1266	1.09912	1.02381	0.491206	0.701064	-0.0320247	0.79849	0.092678	1.47611		0.333333	0.333333	0.666667	0.333333	0.666667	0	0.333333	0.666667	1	0.333333	0.666667	0	0.666667	0
1.54854	1.11874	1.99259	0.831316	1.80334	1.40444	1.52035	1.00817	1.43567	-0.0905761	-0.160583	0.0283137	-0.172929	0.343712		0.333333	0.333333	0.333333	0.666667	0.666667	0.666667	0.666667	0.666667	0.666667	0.666667	0.333333	0.333333	1	0
0.982425	0.0786508	0.888081	0.269685	0.793367	0.0244525	1.04143	0.547614	0.313789	-0.0544238	-0.0715495	-0.642131	0.024269	0.178321		0.333333	0.666667	0.666667	0.666667	0.333333	0.333333	0	0.333333	0.333333	0.333333	0.333333	0.333333	0.666667	0.666667
1.14478	0.626362	1.051	0.869719	1.23439	1.35673	0.810826	0.331196	-0.778481	-0.396458	-1.8414	-0.328842	0.393605	-0.390398		0.333333	0.666667	0.333333	0.666667	0.333333	0.666667	0.333333	0.333333	0.333333	0.666667	0.333333	0.333333	0.333333	0.333333
1.06275	0.591838	1.42767	0.663436	1.32079	0.599799	1.4439	0.209907	1.19189	0.506952	-0.34039	-1.47875	-0.0578658	-0.356055		0.666667	0.666667	1	0.666667	1	0.333333	0.333333	0.333333	0.333333	0.333333	0.333333	0.333333	0.666667	0.666667
0.946758	0.549623	1.3678	0.924028	1.5524	1.21958	1.31274	0.055936	1.67691	1.04762	-0.941941	-1.40269	-0.0102205	0.621705		0.333333	1	0.333333	0.666667	0.666667	0.333333	0.666667	0.333333	0.666667	0.333333	0.666667	0.333333	0.666667	0.666667
0.674198	0.742004	1.09085	0.778381	1.17504	1.24473	2.36895	2.09266	1.01318	0.968034	-0.586921	-0.911977	0.686332	0.774507		0.666667	0.333333	1	0.666667	0.666667	0	0.333333	0.333333	0.333333	0.666667	0.333333	0.333333	0.666667	0.333333
1.01556	1.06654	1.64846	1.3006	1.2249	1.4279	0.629533	-0.181666	0.668631	-0.0381362	-0.145924	0.31284	0.476306	-0.736665		0.333333	0.333333	0.333333	0.666667	0.333333	0.333333	0.333333	0.333333	0.666667	0.666667	0.333333	0.333333	0.333333	0.333333
0.856033	0.410724	0.961275	0.827214	0.99431	0.926384	1.10267	0.403056	-0.374464	-0.101586	0.128914	-0.530681	0.459285	0.574476		0.666667	0.333333	0.333333	0.666667	0.666667	0.333333	0.333333	0.666667	0.333333	0.333333	0.333333	0.333333	0	0.666667
0.830483	0.203715	1.02398	0.595463	1.27381	0.940221	1.75903	1.47855	1.25506	0.56006	0.707931	0.141819	0.815619	0.217014		0.333333	0.333333	0	0.666667	0.333333	0.333333	0.333333	0.333333	0	0	0.333333	0	0.666667	0.333333
1.21259	0.413394	1.211	0.541795	1.64631	0.70348	1.76651	1.03636	0.983703	0.443604	-0.439536	-0.00262362	0.812944	0.984638		1	0.333333	0.666667	0.333333	0.333333	0.333333	0.333333	0.666667	0.666667	0.333333	0	0.333333	0	0.333333
0.669223	0.481895	0.697259	0.479348	0.741177	0.859298	2.03482	1.75571	0.0665268	0.218742	1.49107	-0.061999	1.01107	0.930688		1	0.333333	0.666667	0	0.666667	0.666667	0.333333	0.333333	0.333333	0	0.333333	0	0.333333	0.333333
0.477849	-0.199622	0.131087	-0.283183	0.187468	-0.0425533	0.0543295	0.018809	0.940551	-0.775843	0.265075	0.341596	0.776366	0.451732		0	1	0.666667	0.666667	0.666667	0.333333	0	0.666667	0.666667	0.666667	0.333333	0.333333	0.333333	0.333333
0.629729	0.172301	0.835361	0.129529	1.02832	0.224485	0.863193	-0.127119	0.038139	-0.277144	3.0051	1.16732	0.510331	-0.18298		0.666667	0.333333	0.333333	0.666667	0.666667	0.333333	0	0.333333	0.333333	0.666667	0.333333	0	0.333333	0.666667
0.86027	0.584571	1.2138	1.20682	1.6335	1.36518	2.02692	1.94128	0.695624	1.10042	0.604181	0.970433	0.909135	0.837326		0.666667	1	0.333333	0.666667	0.333333	0.666667	0	1	0	0.666667	0	0.333333	0	0.666667
1.04968	0.486911	1.24322	0.670854	1.42161	1.12585	2.65772	2.22828	1.50585	0.703869	0.353898	0.0311325	0.428071	0.692873		0.666667	0	0.333333	0.666667	0.333333	0.666667	0.666667	0	0.333333	0	0.666667	0	0.666667	0.333333
0.944016	-0.138494	1.25382	0.301653	1.146	0.194515	1.39278	0.384396	0.599634	-0.164666	0.944257	-0.878846	-0.584132	0.327342		0.666667	0.333333	0.666667	0.333333	0.666667	0.333333	0.333333	0.666667	0.333333	0.333333	0.333333	0.333333	0	0.333333
0.979451	-0.167349	0.984815	-0.123575	1.00549	0.187681	1.08417	1.53316	0.871968	0.355188	0.537802	1.39725	0.366787	-0.166266		0.666667	0	0.333333	0.666667	0.666667	0.333333	0.666667	0	0.666667	0.666667	0.666667	0	0.666667	0.333333
0.631394	0.116631	0.84366	0.371425	0.840723	0.629364	0.722849	0.148945	0.055866	0.11785	0.433286	-0.173195	0.191844	0.758106		0.666667	0.333333	0.333333	0.333333	0.666667	0.333333	0.666667	0.333333	0.333333	0.666667	0	0.333333	0.666667	1
0.612135	0.254494	0.354589	0.0428573	0.594475	0.272112	1.07444	0.20646	-0.00423275	0.289735	1.15705	0.718755	0.829656	0.265363		0.333333	0.666667	0.666667	0.333333	0.666667	0.333333	0.333333	0.666667	0.666667	0	0.666667	0.333333	0.333333	0.333333
0.812687	0.983132	0.703059	0.536766	1.14094	1.0437	0.680372	0.941446	0.664752	1.01793	-0.250462	1.4514	-0.146813	0.479954		0.333333	0.666667	0.333333	0.666667	1	0.333333	0.666667	0	0.333333	0.333333	0.333333	0.333333	0.333333	0.666667
5.85011	1.52646	4.3496	1.38285	4.25113	1.15873	3.73867	0.858872	4.05547	1.14015	-0.335805	-0.279368	2.5136	0.738349		0.666667	0.333333	0.333333	0.333333	1	0	0.666667	0.333333	0.333333	0.333333	0.666667	0.333333	1	0.666667
3.88398	1.711	2.70432	0.813627	2.13419	0.877155	2.12251	0.708774	2.62276	0.970305	-0.282297	-0.118518	0.724465	-0.120082		0.666667	0.666667	0.333333	0.333333	0.333333	0.333333	1	1	0.666667	0.666667	0.666667	0.333333	0	0.333333
4.16347	2.02138	3.03378	1.91702	2.82266	1.39381	2.47836	1.20652	3.20612	1.99465	2.43765	1.6729	1.31639	0.796268		1	0.666667	0.666667	0.333333	0.666667	0.666667	1	0.333333	0.333333	0	0.333333	0.666667	1	0.333333
3.81051	-0.579862	2.87019	0.6542	2.84174	-0.0365943	2.53039	-0.0673978	2.3057	-0.342282	-0.258278	-0.617332	1.35262	-0.102023		0.666667	0	0.333333	0.666667	0.333333	0.333333	0.666667	0.666667	1	0.333333	0.333333	0.333333	0.666667	0.333333
3.67741	1.72778	3.19236	1.48274	2.17325	1.07262	2.25921	1.09011	2.10335	1.22753	-0.164023	0.169351	0.945179	0.813367		0.666667	0.333333	0.333333	0.666667	1	0	1	0.666667	0.333333	0.333333	0.333333	0	0.333333	0.333333
3.74504	1.19198	2.39864	1.22788	1.94662	0.929166	1.85918	0.911351	2.14177	0.387847	-0.0447909	0.743557	0.777996	0.55637		0.666667	0.666667	0.333333	0.333333	0.333333	0.666667	0.666667	0.333333	0.666667	0.333333	0.666667	0.333333	0.666667	0
3.38924	1.64773	3.26781	1.13299	1.96904	1.01142	1.9187	0.904211	2.00928	1.09387	0.736405	-0.189352	0.62875	1.37712		0.333333	0.333333	0	0	0.666667	0.666667	0.666667	0.666667	0.666667	0.333333	0.333333	0.333333	0.666667	0.666667
2.50076	0.384928	1.42893	-0.213137	1.67888	0.850887	1.63149	0.650793	0.721449	0.26838	0.73254	-0.430874	0.687424	1.0347		0.666667	0.333333	0.666667	1	1	1	0.666667	0	0.333333	0.333333	0.333333	0	0.333333	0.333333
3.79963	-0.428969	2.7642	-0.241256	2.16303	-0.310105	2.35331	-0.562596	1.86537	-1.25203	0.0496402	-1.66129	1.17678	0.0838778		1	0.666667	0.666667	0.333333	0.666667	0.333333	0.666667	0.333333	0.333333	0.333333	0.333333	0.666667	0.666667	0.666667
2.79705	0.159914	1.94437	-0.191157	1.24548	0.119191	1.38286	-0.0337111	1.88692	0.202146	-0.573771	0.140504	1.19623	0.251837		1	0.333333	0.333333	0.666667	1	0.333333	0.666667	0.666667	0.666667	0.333333	0	0	0.333333	0
4.40005	1.47217	3.51842	1.54008	2.96077	1.14911	2.25817	0.701818	2.54596	0.897362	-0.170095	0.522013	0.798875	-0.116235		0.666667	0.666667	0.666667	0.333333	0.666667	0.333333	0.333333	0	0.666667	0.333333	0.333333	0.666667	0.666667	0.333333
3.16356	1.87648	3.50346	1.74822	2.08605	1.29873	1.93931	0.752856	2.12167	0.744499	0.628736	1.4051	1.01506	0.781868		0.666667	0	0.333333	0.333333	0.666667	0	0.333333	0.333333	0.333333	0.333333	0	0.666667	0.333333	0
3.30009	0.646223	2.14801	1.33442	1.88326	0.337676	1.61399	0.182746	2.1938	0.0880703	0.284438	-0.546215	1.1864	-0.317993		0.666667	0.666667	0.333333	1	0.333333	0.333333	1	0	0.666667	0.666667	0.666667	1	0.666667	0.333333
3.06418	1.95876	1.23319	0.709747	1.79328	1.05923	1.36984	0.709746	1.11255	0.377977	1.58523	1.03982	0.943944	1.13844		0.666667	0.666667	0.333333	0.666667	0.666667	0.333333	0.333333	0.666667	0	0	0.333333	0.666667	0.666667	0
3.21728	1.13506	2.86594	-0.50116	1.9769	0.441703	1.51288	0.0789915	1.566	-0.258147	-0.0453462	-0.032928	0.207016	-0.416504		0.333333	0.333333	0.666667	0.333333	1	0.333333	1	0.333333	0.666667	0.333333	0.333333	0.333333	0.333333	0
3.54688	0.852468	1.52834	0.0627081	2.10032	0.807076	1.76421	0.351503	1.71808	0.646245	0.272341	-0.190358	1.29682	0.909887		1	0.333333	0.333333	0.666667	1	0.333333	0.666667	0.333333	0	0.666667	0.333333	0.333333	0.666667	0.333333
2.22331	0.21487	0.272823	-1.67147	1.00801	-0.159811	0.818981	-0.488758	-0.250721	-1.32578	0.375289	0.17706	-0.002796	-0.880842		0.666667	0.333333	0.666667	0.333333	0.333333	0	0.666667	0	0.666667	0.666667	0.333333	0.333333	0	0.333333
2.53384	0.883668	2.44275	1.52631	1.78908	0.808549	1.32761	0.54094	1.19015	0.317278	0.406183	-0.0901155	0.205012	0.0165816		1	0.333333	0.666667	0	1	0.333333	0.333333	0.333333	0.666667	0.333333	0.666667	0.666667	0.333333	0
3.37595	0.993081	2.28858	1.13684	2.24393	0.863371	2.10064	0.625938	1.84288	0.488291	1.06747	0.0031445	1.12264	0.279115		0.666667	0.666667	0.666667	0.333333	0.666667	0.333333	0.666667	0.333333	0	0.333333	0.333333	0	0.333333	0.333333
2.815	0.408543	2.52597	1.15285	1.75399	0.559012	1.61249	0.315126	1.42583	0.0456311	0.454202	0.204242	0.29674	-0.209364		0.666667	0.333333	0.333333	0.666667	1	0	0.666667	0.333333	0.333333	0.333333	0.333333	0.333333	0.333333	0.333333
2.55253	0.0195325	1.73061	0.569049	1.76481	0.183527	1.63055	-0.0903488	1.27326	-0.422152	0.467829	-0.371939	0.65107	-0.367794		0.666667	0.333333	0.666667	0.333333	0.666667	0.333333	0.333333	0.333333	0.333333	0.666667	0	1	0.333333	0
1.44068	-0.253095	0.680195	-0.188302	1.34206	0.0911717	0.985594	0.033	0.0837408	0.0251391	-0.109392	0.239658	-0.0590033	0.431811		0.333333	0.333333	0.333333	0.333333	0.666667	0	0.333333	0	0	0	0.333333	0.333333	0.666667	0.333333
3.40332	1.29155	1.73072	0.394596	1.78163	0.903106	1.64206	0.406991	1.44762	0.731849	1.11734	1.25845	0.658146	-0.448246		1	0.333333	0.666667	0	0.666667	0	1	0.333333	0.333333	0.666667	0.333333	0.666667	0.666667	0
2.07792	0.905704	1.33433	-0.234454	1.568	0.961614	1.20797	0.393334	1.21652	-0.337865	-0.106241	0.476836	-0.22685	0.182745		0.666667	0.333333	0.333333	0.333333	0.333333	0.333333	0.666667	0.333333	0.333333	0.666667	0	0	0.333333	0.666667
2.49339	2.08725	1.79087	2.11423	1.62016	1.30055	1.49369	1.27001	0.701415	0.458539	0.102369	0.566946	0.294589	0.760745		0.333333	0.333333	0	0.333333	0.333333	0.333333	0.666667	0.666667	0.333333	0.333333	0.333333	0.333333	0.666667	0.333333

## Sheet: S3 Fig
S3A															S3B																S3C
V4d_c		V4v_c		TEO_c		TEpd_c		TEad_c		TEav_c		TEa_c			V4d_c		V4v_c		TEO_c		TEpd_c		TEad_c		TEav_c		TEa_c				V4d_c		V4v_c		TEO_c		TEpd_c		TEad_c		TEav_c		TEa_c
chromatic grating	achromatic grating	chromatic grating	achromatic grating	chromatic grating	achromatic grating	chromatic grating	achromatic grating	chromatic grating	achromatic grating	chromatic grating	achromatic grating	chromatic grating	achromatic grating		chromatic grating	achromatic grating	chromatic grating	achromatic grating	chromatic grating	achromatic grating	chromatic grating	achromatic grating	chromatic grating	achromatic grating	chromatic grating	achromatic grating	chromatic grating	achromatic grating			chromatic grating	achromatic grating	chromatic grating	achromatic grating	chromatic grating	achromatic grating	chromatic grating	achromatic grating	chromatic grating	achromatic grating	chromatic grating	achromatic grating	chromatic grating	achromatic grating
0.333333	1	0.333333	1	1	0.666667	0.666667	0.333333	0.333333	0.666667	0.333333	0.333333	0.333333	0.666667		1	0.333333	0.666667	0.666667	0.666667	0.666667	0.333333	0.666667	0.333333	0.333333	1	0.666667	0.666667	0.333333			0.666667	0.333333	0.333333	0.333333	1	0	0.666667	0.333333	0.333333	0.333333	0.666667	0.333333	1	0.666667
0.333333	0.666667	1	0.333333	0.666667	0.333333	0.333333	0.333333	0.333333	0.666667	0.666667	0.666667	0.666667	0.333333		0.333333	0.333333	0.333333	0.333333	0.333333	0.333333	0.333333	1	0.333333	0.333333	0.333333	0.333333	0.333333	0.666667			0.666667	0.666667	0.333333	0.333333	0.333333	0.333333	1	1	0.666667	0.666667	0.666667	0.333333	0	0.333333
0.666667	1	1	0.666667	0.333333	1	0.666667	0.333333	0.666667	1	1	0.333333	0.333333	0.666667		0.333333	1	0.333333	0.333333	0.666667	0.666667	0.666667	0.666667	0.333333	0.333333	0.666667	0.333333	0.333333	0.333333			1	0.666667	0.666667	0.333333	0.666667	0.666667	1	0.333333	0.333333	0	0.333333	0.666667	1	0.333333
1	0.666667	0.666667	0.666667	1	0.333333	0.666667	0	0.333333	0.666667	0.333333	0.333333	0.333333	0.333333		0.666667	0	0.666667	0.666667	0.333333	0.333333	0.666667	0.333333	0.333333	0.333333	0.333333	1	0.333333	0.333333			0.666667	0	0.333333	0.666667	0.333333	0.333333	0.666667	0.666667	1	0.333333	0.333333	0.333333	0.666667	0.333333
1	0.666667	0.666667	0.666667	1	0.666667	0.666667	0.333333	0.666667	0	0.666667	1	0.333333	0.333333		0.333333	0.666667	0.333333	0.333333	0.666667	0.666667	0.333333	0.333333	0.666667	0	0.333333	0.333333	0.333333	0.333333			0.666667	0.333333	0.333333	0.666667	1	0	1	0.666667	0.333333	0.333333	0.333333	0	0.333333	0.333333
1	0.666667	0.666667	0.666667	1	0.333333	1	0.333333	0.666667	0.666667	0.333333	0.333333	0.333333	0.666667		0.333333	0.333333	0.333333	0.333333	0.333333	0.333333	0.666667	0.666667	0	0.333333	0.333333	1	0.666667	0.666667			0.666667	0.666667	0.333333	0.333333	0.333333	0.666667	0.666667	0.333333	0.666667	0.333333	0.666667	0.333333	0.666667	0
0.666667	1	1	0.666667	0.333333	0.333333	0.333333	0.333333	0.333333	0.666667	0.666667	0.333333	0.333333	0.333333		1	0.666667	1	0.666667	0.666667	0.333333	0.666667	0.666667	0.666667	0.333333	0.666667	1	0.666667	0			0.333333	0.333333	0	0	0.666667	0.666667	0.666667	0.666667	0.666667	0.333333	0.333333	0.333333	0.666667	0.666667
0.666667	0	0.666667	0.666667	0.666667	0.333333	0.333333	0.333333	0	0.666667	0.333333	0.333333	1	0.333333		0.666667	0	0.666667	0.666667	0.666667	0.333333	0	0.333333	0.333333	0.666667	0.666667	0.333333	0.333333	0.333333			0.666667	0.333333	0.666667	1	1	1	0.666667	0	0.333333	0.333333	0.333333	0	0.333333	0.333333
0.666667	1	0.666667	0.666667	0.333333	0.333333	0.333333	0.333333	0.666667	0.333333	0.333333	0.333333	0.666667	0.333333		1	0.666667	0.666667	1	0.333333	0.333333	0.333333	0.666667	0	0.333333	0	0.333333	0.666667	0.333333			1	0.666667	0.666667	0.333333	0.666667	0.333333	0.666667	0.333333	0.333333	0.333333	0.333333	0.666667	0.666667	0.666667
1	0.666667	0.666667	0.666667	1	0.666667	0.666667	0.666667	0.333333	0.666667	0.333333	0.333333	0.666667	0.666667		0.666667	1	0.666667	0.333333	0.666667	0.333333	0.333333	0.666667	0.666667	0.666667	0.333333	0.333333	0.666667	0.333333			1	0.333333	0.333333	0.666667	1	0.333333	0.666667	0.666667	0.666667	0.333333	0	0	0.333333	0
1	0.333333	0.666667	1	1	0.666667	0	0.333333	0.333333	0.666667	0.333333	0	0.333333	0		0.666667	0.333333	0.333333	0	0.333333	0.333333	0.666667	0.333333	0.333333	0.333333	0.333333	0	0.333333	0.333333			0.666667	0.666667	0.666667	0.333333	0.666667	0.333333	0.333333	0	0.666667	0.333333	0.333333	0.666667	0.666667	0.333333
0.666667	0.666667	1	0.333333	0.333333	0.333333	1	0.333333	0.333333	0.333333	0.666667	0.333333	0.333333	0.333333		0.333333	0.666667	0.666667	0.666667	0.333333	0.666667	0.333333	0.333333	0.666667	0.333333	0.333333	0.333333	0.666667	0.666667			0.666667	0	0.333333	0.333333	0.666667	0	0.333333	0.333333	0.333333	0.333333	0	0.666667	0.333333	0
0.666667	0.666667	0.666667	0.666667	0.333333	1	1	0	0.333333	0	0.333333	0.333333	0.666667	0.333333		0.333333	0.666667	0.666667	0.333333	0.666667	0.666667	0.333333	0.333333	0	0.333333	0.333333	0.333333	0.333333	0.333333			0.666667	0.666667	0.333333	1	0.333333	0.333333	1	0	0.666667	0.666667	0.666667	1	0.666667	0.333333
1	0.333333	1	0.333333	0.666667	0.666667	0.666667	0	0.666667	0.333333	0.333333	0.333333	0.333333	0.333333		0.333333	0.333333	0.666667	0.333333	0.666667	0	0.333333	0.666667	1	0.333333	0.666667	0	0.666667	0			0.666667	0.666667	0.333333	0.666667	0.666667	0.333333	0.333333	0.666667	0	0	0.333333	0.666667	0.666667	0
1	0.666667	0.666667	0.666667	0.333333	0.333333	0.333333	0.333333	0.333333	0.666667	1	0.333333	0.666667	0.333333		0.333333	0.333333	0.333333	0.666667	0.666667	0.666667	0.666667	0.666667	0.666667	0.666667	0.333333	0.333333	1	0			0.333333	0.333333	0.666667	0.333333	1	0.333333	1	0.333333	0.666667	0.333333	0.333333	0.333333	0.333333	0
0.666667	0.666667	0.666667	0.666667	0.666667	1	0.666667	0.333333	0.333333	0.333333	0.333333	0.333333	0.333333	0.333333		0.333333	0.666667	0.666667	0.666667	0.333333	0.333333	0	0.333333	0.333333	0.333333	0.333333	0.333333	0.666667	0.666667			1	0.333333	0.333333	0.666667	1	0.333333	0.666667	0.333333	0	0.666667	0.333333	0.333333	0.666667	0.333333
0.666667	0.333333	0.666667	0.333333	0.666667	0.333333	1	0.333333	0.333333	0.666667	0.333333	0.666667	0.333333	0.333333		0.333333	0.666667	0.333333	0.666667	0.333333	0.666667	0.333333	0.333333	0.333333	0.666667	0.333333	0.333333	0.333333	0.333333			0.666667	0.333333	0.666667	0.333333	0.333333	0	0.666667	0	0.666667	0.666667	0.333333	0.333333	0	0.333333
0	0.666667	0.666667	0.666667	0.666667	0.333333	0.333333	0.333333	0.333333	0.333333	0	0	0.333333	0.333333		0.666667	0.666667	1	0.666667	1	0.333333	0.333333	0.333333	0.333333	0.333333	0.333333	0.333333	0.666667	0.666667			1	0.333333	0.666667	0	1	0.333333	0.333333	0.333333	0.666667	0.333333	0.666667	0.666667	0.333333	0
1	0.333333	0.666667	0.333333	0.666667	0.333333	0.666667	0	0.666667	0.666667	0.666667	0.333333	0.666667	0.333333		0.333333	1	0.333333	0.666667	0.666667	0.333333	0.666667	0.333333	0.666667	0.333333	0.666667	0.333333	0.666667	0.666667			0.666667	0.666667	0.666667	0.333333	0.666667	0.333333	0.666667	0.333333	0	0.333333	0.333333	0	0.333333	0.333333
0.666667	1	1	0.333333	0.666667	0.333333	0.333333	0	0	0.666667	0.666667	0	0.666667	0.666667		0.666667	0.333333	1	0.666667	0.666667	0	0.333333	0.333333	0.333333	0.666667	0.333333	0.333333	0.666667	0.333333			0.666667	0.333333	0.333333	0.666667	1	0	0.666667	0.333333	0.333333	0.333333	0.333333	0.333333	0.333333	0.333333
															0.333333	0.333333	0.333333	0.666667	0.333333	0.333333	0.333333	0.333333	0.666667	0.666667	0.333333	0.333333	0.333333	0.333333			0.666667	0.333333	0.666667	0.333333	0.666667	0.333333	0.333333	0.333333	0.333333	0.666667	0	1	0.333333	0
															0.666667	0.333333	0.333333	0.666667	0.666667	0.333333	0.333333	0.666667	0.333333	0.333333	0.333333	0.333333	0	0.666667			0.333333	0.333333	0.333333	0.333333	0.666667	0	0.333333	0	0	0	0.333333	0.333333	0.666667	0.333333
															0.333333	0.333333	0	0.666667	0.333333	0.333333	0.333333	0.333333	0	0	0.333333	0	0.666667	0.333333			1	0.333333	0.666667	0	0.666667	0	1	0.333333	0.333333	0.666667	0.333333	0.666667	0.666667	0
															1	0.333333	0.666667	0.333333	0.333333	0.333333	0.333333	0.666667	0.666667	0.333333	0	0.333333	0	0.333333			0.666667	0.333333	0.333333	0.333333	0.333333	0.333333	0.666667	0.333333	0.333333	0.666667	0	0	0.333333	0.666667
															1	0.333333	0.666667	0	0.666667	0.666667	0.333333	0.333333	0.333333	0	0.333333	0	0.333333	0.333333			0.333333	0.333333	0	0.333333	0.333333	0.333333	0.666667	0.666667	0.333333	0.333333	0.333333	0.333333	0.666667	0.333333
															0	1	0.666667	0.666667	0.666667	0.333333	0	0.666667	0.666667	0.666667	0.333333	0.333333	0.333333	0.333333
															0.666667	0.333333	0.333333	0.666667	0.666667	0.333333	0	0.333333	0.333333	0.666667	0.333333	0	0.333333	0.666667
															0.666667	1	0.333333	0.666667	0.333333	0.666667	0	1	0	0.666667	0	0.333333	0	0.666667
															0.666667	0	0.333333	0.666667	0.333333	0.666667	0.666667	0	0.333333	0	0.666667	0	0.666667	0.333333
															0.666667	0.333333	0.666667	0.333333	0.666667	0.333333	0.333333	0.666667	0.333333	0.333333	0.333333	0.333333	0	0.333333
															0.666667	0	0.333333	0.666667	0.666667	0.333333	0.666667	0	0.666667	0.666667	0.666667	0	0.666667	0.333333
															0.666667	0.333333	0.333333	0.333333	0.666667	0.333333	0.666667	0.333333	0.333333	0.666667	0	0.333333	0.666667	1
															0.333333	0.666667	0.666667	0.333333	0.666667	0.333333	0.333333	0.666667	0.666667	0	0.666667	0.333333	0.333333	0.333333
															0.333333	0.666667	0.333333	0.666667	1	0.333333	0.666667	0	0.333333	0.333333	0.333333	0.333333	0.333333	0.666667

## Sheet: S4 Fig
S4A																						S4B																						S4C
V4d_c			V4v_c			TEO_c			TEpd_c			TEad_c			TEav_c			TEa_c				V4d_c			V4v_c			TEO_c			TEpd_c			TEad_c			TEav_c			TEa_c				V4d_c			V4v_c
Yellow	Green	Red	Yellow	Green	Red	Yellow	Green	Red	Yellow	Green	Red	Yellow	Green	Red	Yellow	Green	Red	Yellow	Green	Red		Yellow	Green	Red	Yellow	Green	Red	Yellow	Green	Red	Yellow	Green	Red	Yellow	Green	Red	Yellow	Green	Red	Yellow	Green	Red		Yellow	Green	Red	Yellow	Green	Red
10.0001	8.93105	9.74006	10.3414	8.33867	10.2531	8.65739	8.75017	8.80859	5.4116	4.31907	4.83535	0.767998	0.342542	1.5569	2.61536	-0.718699	-2.22468	-0.267613	-1.55296	-0.455363		9.85595	10.1867	10.5466	4.84989	2.7548	3.75179	10.4961	10.7063	10.3787	4.57292	4.46823	4.22512	3.84317	2.85392	2.9428	4.39662	2.82416	1.48329	-0.0253347	-1.95022	-1.78717		1.04985	-0.246588	-0.0644874	0.96169	0.590828	0.511061
7.18745	8.34907	7.79961	7.00335	9.30751	8.25624	6.36748	8.4118	7.76359	4.28671	4.96039	4.67827	1.31345	2.96973	1.73963	0.0435158	6.51589	2.41377	-0.736942	4.46459	1.97259		7.52703	9.60413	8.50842	2.74986	2.42255	2.13909	7.28631	9.89355	8.80688	4.19213	4.48791	4.41638	3.13908	2.87246	2.72371	3.10223	3.40627	2.14563	-1.49478	3.21341	1.77069		-0.51639	-1.155	-0.248317	-2.70486	0.586981	1.01331
7.61079	8.30951	6.62713	7.31812	8.2253	7.52474	6.62422	7.80611	6.44277	4.46757	5.85095	4.8456	-0.419551	0.184638	-1.4446	3.72884	0.281392	1.43478	1.69732	-0.230683	0.943259		8.16376	9.48017	7.55812	2.73071	2.18945	1.50401	7.99054	9.34297	7.49171	3.68228	5.50697	3.71958	2.5669	3.93884	2.69895	3.88053	4.04337	2.78339	2.24272	0.164088	1.08212		-1.25554	-0.994351	-0.259876	2.31824	-0.399769	-0.20633
6.96429	8.31679	6.94158	6.95943	7.72289	7.38076	6.41884	8.24243	6.74028	2.6407	4.05195	3.3644	4.31777	3.38857	3.11775	-2.1668	-1.31352	-1.43644	-0.276407	2.63941	0.56998		6.30283	8.79144	7.06222	3.54845	2.60989	2.3597	7.32309	9.64119	7.55417	1.9518	3.19338	2.88641	0.782049	1.8801	1.21861	1.71199	2.13717	1.22693	-1.94069	1.72539	-0.485318		-0.522498	0.12064	-0.794986	2.97492	3.44495	3.39784
7.38127	8.21026	7.89477	7.05237	8.32428	7.68137	6.55444	7.3276	6.59464	3.96853	4.28695	4.0495	1.84284	0.734956	1.95181	2.85489	0.243664	0.611177	0.606134	-0.963585	-1.18971		7.71327	9.45266	8.73559	2.87631	2.44095	2.31936	7.83717	9.12536	8.15839	2.30985	3.83835	3.21019	3.11373	3.18869	3.0554	2.93076	2.23657	2.02673	1.72267	-0.257117	-0.57577		-1.63871	-1.0568	-1.46028	2.75336	0.897411	1.40496
8.9984	11.3528	10.8144	7.74642	9.40504	10.061	7.69369	10.0508	9.49131	5.76796	6.95724	7.0508	3.55482	4.22297	5.04967	2.83903	4.66312	4.31726	1.30778	2.52581	2.35527		8.46715	11.4873	10.8116	3.5147	2.87102	3.02024	8.67178	11.8898	10.7808	4.27357	5.81084	6.45184	4.0925	4.93286	6.43476	2.55754	3.9537	3.91625	0.380247	2.04335	1.65066		0.601615	1.79704	0.338522	-0.625961	2.70184	2.3449
8.45362	8.32818	7.56817	7.79023	7.61011	8.14095	7.65855	7.88042	7.03146	5.3859	5.3907	4.38391	2.68724	0.959763	0.264788	0.669749	-0.256453	-2.03628	1.4989	0.793174	-0.0493361		8.15034	8.57653	8.12707	3.83412	2.94694	2.20856	8.72943	9.16541	8.06079	4.37057	4.80709	4.36017	4.22969	3.80502	3.63318	4.27145	2.88856	2.02368	0.383496	0.361419	-0.906666		0.821555	0.282284	-0.0448039	-0.810237	-0.572842	-0.192588
8.04214	8.6629	8.60574	7.5086	8.03001	7.88123	6.53845	7.64994	7.0508	5.57482	6.32144	5.99082	0.268545	1.72796	1.51643	2.86566	1.14187	-1.45465	2.16353	-0.357123	-1.11362		7.53188	9.18185	8.7044	3.35081	2.80142	2.22465	7.96174	9.62232	8.51997	4.03069	4.69527	4.82992	3.8878	4.41449	4.53736	4.18753	4.72753	4.29481	1.66411	-0.464491	-0.918767		-0.594355	-0.588403	-0.660698	0.82904	-1.57078	-0.376788
10.501	10.6387	11.1478	9.21294	9.06821	9.41913	9.86542	10.9328	10.0348	7.2076	8.06943	7.63977	4.0116	3.51561	3.73571	4.15532	4.5829	4.0107	3.19157	3.25681	2.98742		9.69332	10.7863	10.6349	4.45792	3.46661	3.41209	11.9942	13.1775	12.0067	6.28323	7.0072	6.58568	5.60415	6.38797	5.57609	3.65574	4.72818	5.63011	3.43107	3.2786	3.50746		1.27995	2.6535	2.27017	2.9743	2.17242	1.25749
7.39374	7.13373	8.95261	7.20585	6.83606	8.16739	8.05383	8.8012	9.55414	6.49774	5.89819	6.96804	3.9369	3.40731	3.35555	1.6953	1.34921	1.98962	1.19555	1.20898	1.90174		6.97237	7.55263	9.07784	3.07959	1.91588	2.2828	9.36614	10.41	10.7986	4.94816	5.24106	5.77889	5.33412	5.00119	6.10221	3.08841	3.38723	4.80419	0.722503	1.28465	1.59894		0.622597	0.747473	1.31912	1.00541	-0.0692164	1.91428
8.90832	8.1534	8.88179	7.75248	7.43396	7.10067	8.67339	8.19089	8.90398	6.24938	5.28709	6.14426	4.28327	4.76331	6.11518	1.86518	3.73869	0.532262	3.23979	2.09616	2.6395		8.49417	8.13658	8.5936	3.33779	1.89067	2.04328	10.0206	10.0968	9.66603	5.42708	5.17375	5.06756	4.78312	4.94335	4.99938	5.26073	5.84247	7.5709	1.68814	1.74171	1.32312		1.30362	2.61295	0.306683	0.601008	-0.0955999	-0.474796
6.45599	7.45633	6.57218	4.68529	7.28112	6.27435	6.9091	8.4112	7.16858	5.3875	6.27657	5.03819	2.25362	2.13259	0.644232	-2.17545	-1.18074	-1.22438	-1.37118	0.21136	0.903972		6.52458	8.0831	6.43849	1.89498	2.15456	1.90245	7.83101	10.0241	7.65353	4.10988	5.09874	3.89994	3.9122	4.34518	3.54742	2.49493	2.57661	1.68376	0.033137	1.55772	0.856374		-0.0533154	0.40389	1.22397	-0.782484	0.702243	-0.222454
7.26388	6.71231	7.0962	7.51594	6.86766	7.68125	7.40375	7.71538	6.8352	5.55679	4.75395	6.02034	2.42714	1.82156	1.91452	3.03399	2.35948	1.01406	2.2226	2.14354	1.5042		7.07122	7.23676	7.36075	3.16265	1.95044	2.42534	8.5275	8.97368	7.88113	4.13379	4.23495	3.67814	3.92064	3.23732	5.11324	2.76442	1.85218	3.39398	1.92711	1.64867	1.1543		1.59604	0.99691	1.01447	1.19207	-0.0851904	0.995093
6.3752	5.93851	6.14264	6.92286	5.94877	6.40214	7.10673	6.66178	6.79367	5.89035	4.0926	4.59761	2.71338	1.32021	3.94737	-0.584428	0.821348	3.65354	-0.511773	0.863217	1.60789		6.06952	5.98258	6.44533	3.23756	1.63358	1.91798	7.4946	7.26242	7.0915	4.933	3.70562	3.39443	4.55736	3.88979	2.87395	4.23955	2.4097	4.16596	-1.00882	0.300513	2.07992		1.01713	-0.110193	0.980481	2.75992	0.689497	0.921679
6.28964	6.57264	6.23743	7.11417	6.50037	6.64088	6.82001	7.98251	7.09637	5.58628	6.38354	6.16837	2.72937	2.5818	2.86942	-0.593043	-0.0848903	-0.234813	0.387903	1.17354	1.52981		5.99741	6.73128	6.26131	2.75225	2.01749	1.30826	7.72251	8.92436	7.87124	4.03764	4.81837	4.65787	4.69948	4.91591	5.37621	3.58992	5.3957	4.46173	0.709351	0.555923	1.03765		-0.898078	0.220229	-0.783408	0.830309	-0.91441	0.733822
5.55648	6.6812	4.47087	6.47178	7.207	6.43186	5.96323	7.38652	5.05751	4.7034	5.45178	4.4906	2.15595	2.03529	1.49832	2.65864	-0.96925	2.82313	2.04671	-0.00810748	2.27428		5.36859	7.24613	4.95881	2.94282	2.68587	1.69354	6.81339	8.89342	5.91858	3.83855	4.46021	3.64425	2.56424	3.77353	3.10031	1.02349	1.34179	3.11551	0.744947	0.256466	1.0975		-0.154156	-0.748728	-0.153768	2.01001	1.59013	1.72997
2.18454	6.1672	5.0436	2.50056	6.01876	6.30398	3.00895	6.74351	5.74935	1.73272	4.00965	4.27408	3.94963	5.08876	3.39893	0.724433	1.54929	2.19134	-0.703539	0.0557733	-0.0489985		2.15522	7.65344	6.04074	0.496353	1.56478	1.40131	3.50403	8.66292	6.68013	1.20337	4.6734	4.44445	0.922848	3.94354	3.36905	0.463802	2.11749	2.82163	-0.387101	0.363814	0.482161		-0.266663	-0.0337772	-0.300258	0.0129085	4.50822	2.66935
15.2439	14.6707	17.0637	15.6646	16.1855	16.5025	11.6353	12.4218	12.521	10.8336	11.2808	10.6765	5.69047	5.95633	7.67782	2.55554	5.65047	6.68831	0.914995	2.82881	2.29831		13.7271	13.6871	15.3011	8.29956	7.09567	8.39421	14.2255	14.8347	14.9605	6.42794	7.5235	6.83051	10.0413	10.0093	8.90068	8.79041	8.0854	9.24294	2.33991	3.58014	2.33545		0.232052	0.238447	1.2323	-0.99366	-0.53851	-0.144417
11.2365	13.4305	13.1912	11.3758	14.6813	14.9736	9.16072	11.9781	10.7884	8.23796	9.21526	9.01591	5.045	3.92973	6.67466	1.79983	8.37427	3.49431	2.17932	2.43987	2.15137		10.2634	12.8815	12.2376	5.36666	6.32178	6.06228	10.8383	14.4593	12.5623	5.61135	7.0949	6.57064	7.40626	8.59423	8.18277	7.08538	5.71157	8.45126	-0.422669	0.638306	0.755854		0.0642481	0.608637	-1.08389	-0.371931	0.589903	0.834457
9.41439	9.04038	9.79238	10.4127	11.7951	12.3803	7.47269	7.67297	7.7494	5.74406	6.10181	7.17042	4.71835	3.38976	5.46908	2.30262	-0.608398	0.335318	2.10981	0.886528	1.99005		8.57021	8.98706	9.32912	4.8445	4.12626	4.81405	9.00736	9.83701	9.36954	3.50997	4.41914	5.34926	4.09655	4.8962	6.09432	4.38029	3.64961	4.75856	3.11334	1.46503	2.33854		1.60438	1.07736	0.870992	1.4847	2.10584	1.39853
8.73273	7.58078	8.83777	9.29861	8.89915	10.7207	7.82702	6.702	7.54741	6.04157	5.90039	6.08483	4.15351	3.60023	3.36423	1.16972	2.29296	0.885105	0.975257	2.23266	2.12137		8.52854	7.54573	8.89181	4.50088	3.42197	4.17889	9.49278	8.4957	8.90247	4.66864	4.3841	4.8051	5.21796	5.68555	5.3945	4.50576	5.06019	4.1327	0.789088	2.41673	0.449976		0.0944658	-1.21224	-0.068997	0.760597	-0.240372	-1.1265
7.91575	9.15946	8.94696	6.63128	10.3174	10.7576	6.07	7.6101	7.68802	5.59418	6.3136	6.47489	1.17583	2.12646	4.77307	1.48206	-0.305743	2.13791	1.34484	-1.39569	0.973423		7.5282	8.9096	8.87185	2.82258	4.38308	4.26308	7.33158	9.18375	8.89179	4.03219	4.2913	4.29907	5.04357	4.81445	5.33603	2.73808	2.41634	3.80117	1.46436	-1.27319	-0.205222		1.02846	0.773372	1.31915	0.348588	-0.646477	0.71978
7.39569	8.1659	8.21482	7.86044	9.60367	9.79575	6.32062	6.7906	6.70531	4.9262	5.87976	5.60956	1.83134	1.54552	2.67642	2.90402	1.6489	0.412091	1.34163	-0.436175	-0.809001		7.18737	8.15783	8.229	2.78973	3.36126	3.01707	6.97406	7.81665	7.83446	2.91573	3.76161	3.08539	4.21311	4.91469	4.33223	3.62936	4.8718	4.79421	0.34902	-1.91679	-1.20728		0.229769	-0.294856	0.465653	-1.01816	-0.612598	0.120789
8.20962	9.661	8.39708	7.52924	9.56767	8.11108	6.51163	8.18152	6.90728	5.55495	6.5434	5.20474	3.66415	2.99989	2.34725	4.23414	4.36075	2.68322	2.69968	1.28182	1.50248		7.28536	9.01535	7.53603	3.75797	3.95564	3.22791	7.76663	9.55535	7.89747	3.93188	5.40367	3.80042	4.60549	5.73989	5.00273	2.95784	3.26552	2.63858	2.32902	-0.0528549	2.62004		2.06058	1.59423	-0.203246	0.0280494	0.559199	1.11521
5.87023	6.37684	7.103	5.92087	7.68145	8.18446	4.66459	5.22073	5.57274	3.60514	3.81446	4.56461	-0.702162	0.353505	-0.66425	3.64766	4.25366	1.24356	1.82869	1.40707	1.76775		6.32731	6.83805	7.07879	2.83332	2.69262	3.98276	5.57805	6.94838	6.77635	2.87456	2.9182	2.30541	3.59736	4.44123	3.54345	1.26823	2.75961	0.940586	1.52492	2.50107	0.967071		-3.26293	-1.3151	0.342424	2.82399	3.95133	-0.939226
9.86396	11.8669	10.8931	9.268	10.1256	10.0635	10.1115	10.7378	10.1952	9.44622	8.70519	9.49547	6.50448	5.95086	5.54021	2.23021	4.99278	6.40638	2.8372	3.428	2.17619		8.19996	9.77645	9.26741	9.07592	7.68564	7.98619	8.4523	8.56287	7.66223	7.22824	8.03754	5.46296	8.66432	8.04411	6.99779	8.07458	7.76555	8.03402	3.89357	4.56882	2.79912		1.06251	2.24084	0.564545	3.14386	3.97127	3.50619
10.1866	11.8288	11.2607	8.70993	8.99123	9.93071	9.28951	9.13233	9.52823	13.029	8.64706	11.2851	7.5044	7.34297	6.28524	0.980665	1.59844	3.79156	3.7471	2.70565	2.83549		8.66344	9.95408	9.68371	8.54189	6.74718	8.05757	9.1116	9.55565	8.865	7.17461	8.55462	8.49145	8.53974	7.96171	9.19874	8.53401	8.1093	7.57115	4.68787	3.17166	3.27851		0.976027	0.754652	1.29483	1.81175	-0.445563	1.67227
8.73762	11.3907	9.6172	6.76976	9.18041	7.7774	7.16546	9.18483	8.05986	7.2086	8.99903	7.71314	2.94666	6.97878	4.30163	0.672113	1.25925	3.26182	0.990825	0.668969	-0.612738		7.42162	9.48857	8.07909	6.68051	7.56745	6.14802	6.89512	8.44181	7.2787	6.38703	6.94088	6.18667	8.07218	7.84477	7.42213	4.65785	7.86894	6.01582	1.3331	0.682761	-0.783692		0.148664	0.4257	-0.683928	-2.12087	-1.91076	-3.06863
8.60059	10.7669	8.88946	7.35785	9.00943	8.05525	7.9722	9.06824	7.97036	10.0096	7.61027	8.83296	4.94204	7.54411	5.10874	5.81447	6.45485	3.90442	2.79994	2.30495	3.12378		6.9644	8.68749	7.3471	7.14679	6.92506	6.10147	7.01998	8.01779	6.67187	3.85546	6.34348	5.21893	5.25473	5.75534	5.32665	6.88232	8.45499	6.87409	3.61844	2.7538	4.12592		2.12391	2.43712	2.35781	2.76745	1.9432	4.15413
8.67934	10.6317	9.68552	8.13813	8.82096	8.22627	8.94605	9.27109	8.40418	7.42545	7.86474	10.2143	5.87091	7.70935	5.69915	4.7102	1.32062	2.40874	1.25812	2.79089	2.11563		7.17888	8.67614	8.14676	7.79854	6.87499	6.47135	7.66031	8.96352	7.76385	6.80375	7.5539	6.61565	5.97671	7.09427	7.26749	7.10883	8.54895	7.22019	1.41475	3.66616	3.0321		0.124638	1.20697	0.961629	-0.166466	-0.635529	-0.876385
8.84259	10.6254	8.2147	6.74104	8.31649	6.7519	6.79794	8.82462	7.10447	9.10586	10.6211	8.77371	8.12832	8.11472	8.53555	0.744824	3.1778	-1.12551	2.19363	1.61321	2.37568		7.6283	8.51693	6.94375	6.08137	6.40612	4.91284	7.65464	8.31269	6.05311	7.4358	7.06916	5.98905	7.76934	8.22634	6.66428	7.92177	8.912	7.94158	2.16561	1.74677	3.12828		-0.215441	-0.248138	0.469534	1.29849	-0.657902	1.81984
7.42896	10.2712	9.54104	6.57846	8.84444	8.69347	7.30678	9.39572	9.81846	9.93214	9.84147	11.4024	6.15976	7.41156	5.23316	0.887582	-1.05607	1.5803	1.14852	2.96362	2.51175		6.03467	8.32103	7.86668	6.03091	7.06909	6.95188	6.94501	9.49152	8.19849	5.38856	7.96124	6.84359	6.46906	8.5625	7.07043	7.89311	8.21485	7.35396	1.17127	3.7944	2.62011		-0.331952	1.65365	1.29573	-1.20498	-0.00398981	-2.14577
7.32627	9.48534	7.58066	5.84931	6.79256	6.58031	5.48466	6.31741	6.3888	4.77721	6.33814	4.0734	4.51821	6.67573	4.89695	2.03701	1.52347	3.57335	1.51496	1.05179	0.951556		6.09361	7.79307	6.30809	5.16739	4.704	4.88943	5.63232	6.77437	5.15556	5.05775	6.3316	4.17323	4.39069	5.57894	3.86961	5.14463	7.3627	6.03186	1.53453	1.33971	0.72145		0.0245461	0.298046	0.184575	2.77563	1.96326	1.65918
7.42741	9.61465	7.42312	6.334	7.90095	7.2065	6.89656	8.45328	7.43636	4.08003	6.07105	4.96636	5.15723	6.58134	5.43588	5.27808	3.39864	2.14454	0.969442	1.14943	0.671501		6.22897	7.73926	6.23673	5.67369	5.78826	5.20903	6.21756	8.04536	5.93612	5.46558	7.13029	4.46184	6.19472	7.87132	5.7199	6.98935	8.0094	7.17223	0.465258	0.727222	0.618059		0.759056	0.385207	0.644894	-1.07316	-1.02534	-0.049364
8.00948	8.79509	8.57487	6.83142	6.58777	7.3955	7.78173	6.94419	8.00411	8.10358	6.59438	7.89182	5.47355	4.9778	5.22884	-0.39064	0.158324	0.18171	2.81463	2.29424	3.69644		6.50207	7.08682	6.97489	6.29277	4.55154	5.30984	7.48806	6.88221	6.83146	6.30932	6.2164	6.9806	5.91267	5.7174	7.46215	6.908	6.71046	7.10815	2.86762	2.56889	4.49581		0.654578	1.34073	2.85809	-0.366803	-1.53204	-0.253182
6.08511	6.46953	6.63566	4.36296	5.01427	6.04858	4.63081	5.43308	6.42334	3.27221	3.65668	4.9448	5.8255	4.54164	5.44306	3.11146	1.96039	2.67313	0.684634	0.698022	0.569036		4.91392	4.94102	5.16835	3.61384	2.71525	3.89317	4.58453	4.3944	4.90021	3.33535	3.96154	4.30349	4.83484	4.25709	4.91051	5.72812	5.00613	6.67299	0.740812	1.12845	0.670914		0.945804	0.666337	0.607878	-2.57286	-2.41482	-1.40494
7.02914	9.52755	8.08811	6.01087	8.55338	7.06716	5.6942	8.51735	6.85985	4.95966	4.65764	4.134	5.81371	6.85696	5.16429	2.62318	5.33839	4.23525	0.960524	0.318631	0.482396		5.60739	7.53201	6.68691	5.72521	7.10192	5.43443	6.50236	7.80773	6.49003	4.13785	6.52231	5.02591	5.40646	6.1079	4.36197	6.6768	8.13521	6.56013	0.76142	-0.298499	0.134541		0.11359	-0.441	-0.0748009	1.75802	2.0516	0.597174
7.04194	8.62466	7.53728	6.2897	7.14941	6.58324	6.10273	6.59227	6.57784	6.48362	6.21292	4.78509	6.95559	6.85033	4.14899	0.676503	1.89753	1.36998	-0.905764	0.635374	-0.0300119		5.84672	6.77405	6.07134	6.25095	5.15962	4.63603	5.54631	6.42194	5.61416	4.18709	5.648	4.9322	5.18283	5.60577	4.44105	7.61011	7.3801	5.61394	-2.20936	-0.0822191	-0.935703		-1.4194	0.568117	0.525415	-0.305034	-0.217961	-0.598611
7.15182	8.4383	7.98949	5.61235	6.26965	7.24074	5.38697	5.97645	6.99932	5.48036	5.34895	4.84136	3.29221	5.2073	3.14277	-1.01119	0.644424	1.92002	1.03696	1.43259	0.438937		6.0195	6.69482	6.65731	5.41715	4.41906	6.12701	5.34258	6.19972	5.61905	3.56393	5.51192	4.96446	3.66954	4.8743	4.28766	3.5765	4.84001	4.44267	1.17327	1.46239	-0.0334283		0.124757	1.0726	-0.0319905	-2.086	-1.21745	-0.286852
4.84302	6.35998	6.4926	3.60504	5.49116	5.25397	4.03912	5.88832	5.57639	5.34877	5.93761	6.28043	4.81855	5.12959	5.318	1.75518	2.62611	4.53423	1.58738	1.72488	1.27585		3.72842	5.12107	5.29288	2.79636	4.15791	3.50563	4.54861	5.44216	4.86643	3.97307	4.61098	4.32814	3.44542	3.19305	4.82355	5.52791	5.71465	5.61481	1.94623	2.53912	1.68331		0.46052	0.458487	0.268078	0.457761	1.34227	3.17506
5.53371	6.72088	6.75479	4.53148	5.41867	5.5863	5.21855	5.56894	5.57429	5.12268	3.97367	3.83187	2.88139	4.425	3.35219	2.62319	2.12568	0.462786	-0.457291	-0.370888	-0.0465275		4.44235	5.21701	5.51747	4.03725	3.72716	3.77582	4.6798	5.60211	5.40157	2.39219	5.18961	4.58022	3.09629	4.68218	4.75119	5.32417	5.64243	5.12261	-0.668579	-0.265411	0.307999		-1.08842	-0.254813	0.117305	-1.29297	-0.898135	-1.38538
11.2851	12.8193	11.3458	8.88133	10.3253	9.94146	9.90867	10.8878	10.3002	9.81902	9.97909	10.4176	7.65534	9.34321	9.67102	5.52629	3.95357	5.40577	3.67088	2.87726	2.74203		9.49211	10.7074	9.60385	8.99845	9.03488	8.44973	9.68482	9.8702	8.39177	7.02593	7.68532	6.38743	7.12072	7.89543	6.97967	8.71003	9.97826	9.78287	4.59071	3.22995	3.6968		1.15974	0.265026	0.605453	1.85532	0.917307	2.91349
9.84458	10.8556	9.84176	7.65881	8.47695	8.06239	8.01435	8.54658	8.13586	8.92807	6.93727	6.22241	6.62996	7.73873	6.40055	4.38921	4.58173	1.75302	2.69882	1.3	0.670808		8.46709	9.2794	8.76937	7.51285	6.66618	6.51113	8.25317	8.47975	7.14491	7.20997	8.89389	7.16425	8.45259	7.86335	7.61995	8.31672	8.34732	7.16529	3.07474	1.37061	1.05971		2.85398	0.920857	0.283452	-0.552382	0.0230987	-0.365314
7.50526	10.2994	9.48326	6.21587	8.22646	7.46819	5.65198	7.72154	6.79883	7.52709	6.99441	6.22757	3.75561	4.52673	4.42521	3.18514	1.5448	3.07615	1.23608	1.21449	1.62182		6.26649	8.5739	8.52221	6.32705	6.55961	5.72876	5.68365	7.16314	6.24664	3.69859	6.12019	5.81854	6.40269	7.41078	6.18519	5.07598	4.87236	5.25532	1.79096	1.45507	2.15697		1.29562	0.982455	0.807293	-1.81447	-4.70734	-1.17927
8.10739	9.8969	8.74474	6.49263	9.16289	8.79898	6.53549	8.79236	7.99467	9.28154	10.9575	9.52354	4.01131	7.61284	5.7689	3.32325	2.65886	2.90725	2.15678	3.86601	2.96545		6.97942	7.96321	7.44895	6.23459	7.66966	7.6461	6.74758	7.67298	6.70593	3.92018	4.96936	3.87498	6.0007	7.46502	6.26111	6.52971	8.76177	7.68022	2.85706	5.7865	3.70892		1.08785	1.80194	1.92252	-2.21586	-0.71418	1.6611
7.829	9.72962	7.68788	5.78677	7.59175	6.96812	6.10207	7.8792	6.8645	5.09208	5.6245	5.5859	3.4221	5.56153	3.16752	2.73974	1.46423	1.42072	1.15426	0.440903	1.07934		6.72853	8.09175	6.33262	5.21773	5.69978	5.12669	6.13234	7.09782	5.75714	4.70962	5.67398	4.00094	6.1282	5.97484	4.69885	4.26795	6.26783	4.47652	0.756951	0.0106419	1.24866		0.373867	0.119639	0.767452	-0.857601	-0.774425	-0.440429
6.48917	9.14745	8.67778	5.48544	7.78172	7.78525	5.62244	7.82281	8.07914	4.84036	6.7142	7.85952	3.93035	5.18895	5.8589	2.59702	2.22022	2.38323	1.95469	3.90464	4.14619		5.62724	7.79225	7.43207	5.54487	6.80342	6.77777	4.75117	6.52523	5.7177	3.59488	5.89287	4.84342	4.74564	6.34425	5.80409	5.3997	7.16878	6.79546	2.16315	5.21616	5.36058		1.03827	2.01327	1.90659	-1.8364	-0.657577	2.11506
6.77917	8.15849	7.05197	5.18245	6.00567	6.89833	5.18692	5.91111	6.18618	4.23349	4.02677	6.37472	1.96946	3.88688	2.31263	1.66919	1.85069	2.39834	0.545597	-0.17189	2.20381		5.98919	7.08297	6.20961	5.49956	4.93175	6.08335	4.44623	5.68437	4.55912	3.18042	5.18825	3.57538	4.74339	5.33149	5.12131	3.56775	4.93835	3.86421	0.263836	-1.28997	3.14871		-0.23593	-0.910207	0.658497	-1.96777	-1.4638	-1.53779
5.39857	7.27352	6.79605	3.68775	4.5516	5.29104	3.89803	4.50602	4.98883	3.23469	3.4219	2.40762	5.62919	5.46406	5.81841	3.7141	0.996049	1.55449	1.34643	-0.319562	0.228844		4.47237	6.31334	5.75227	2.99397	2.85864	3.27808	3.70826	4.99747	4.65271	2.31429	3.13231	3.83726	3.23539	2.77156	4.05733	5.58782	4.83949	5.78993	1.43927	-0.335914	0.0875978		0.580125	-1.08114	0.165366	1.87563	2.57887	1.76429
6.22078	8.44418	7.60343	4.63512	7.07479	6.05858	4.73462	6.80512	6.11042	4.00973	6.13745	4.42929	3.87763	5.82377	4.85067	2.54462	4.59326	4.16595	0.501068	2.26265	0.592308		5.40776	6.92583	6.52036	4.55971	5.88029	4.74552	5.04573	6.57184	5.32527	3.98348	5.20486	5.33625	3.44129	5.0886	3.87693	5.32508	7.34542	6.85856	1.59098	3.70932	1.06361		0.321247	1.55303	0.613969	0.996035	2.1596	1.42964
5.93431	6.42589	6.32619	4.29355	5.04016	5.42385	4.2719	4.76146	5.34916	6.52757	5.86323	5.7793	5.61923	5.33122	5.82255	3.09359	1.21225	2.20666	2.04276	1.80418	2.74836		5.03886	5.37504	5.43602	4.2169	3.83308	4.3313	4.25122	4.38961	4.28397	2.40796	3.92401	4.58744	3.23087	3.61972	4.08937	6.38607	5.9876	6.63487	3.87792	3.54046	4.65405		1.99045	1.11196	1.81197	3.00521	0.869521	1.11407
5.89236	5.97248	5.67132	4.29772	4.73413	4.45216	4.0449	3.63825	3.68856	4.33641	3.15954	2.84881	3.41	4.01084	3.21046	0.42395	1.44819	-0.0571804	0.311909	-0.228826	1.15442		5.21663	4.82324	4.95137	4.52738	3.58751	3.47553	4.21356	4.23769	3.60563	2.85003	3.46754	3.35306	2.59787	3.40201	2.15196	3.94325	4.59312	3.38865	0.527221	0.258344	2.26651		0.382157	-0.398225	0.941815	-0.431023	-0.367402	-1.44543
8.90634	8.92555	8.59952	8.14487	8.79819	8.70145	7.70084	8.59644	8.55552	10.9631	8.70192	9.03649	6.89853	7.81572	6.46869	4.86468	3.46756	3.58565	3.97679	3.15522	2.87172		7.65697	7.35538	7.29678	8.03701	6.94532	6.95956	7.45231	7.2491	6.68584	4.88486	5.52708	4.96854	6.97199	6.9515	6.65229	8.77995	8.89641	8.0255	4.55516	3.30237	2.76846		3.94106	3.16831	2.37845	1.47188	0.284857	-0.662292
7.18533	7.93718	7.4477	6.2831	7.03551	7.08385	5.68224	6.26568	6.36007	8.63348	6.718	9.60333	4.13821	5.47608	5.65898	-0.534515	-1.46377	0.616456	2.51482	2.38314	2.14995		6.10382	6.53567	6.2189	5.91846	5.19262	5.04296	5.91138	5.53945	5.62976	4.66056	4.88474	4.54352	6.69988	6.34425	6.32528	6.45556	6.51226	7.86443	2.74931	2.84044	2.39759		0.650668	1.05001	0.887473	1.07559	0.49322	-0.0455949
6.22678	9.45314	7.60627	5.26428	7.52599	6.88285	4.81633	7.65976	6.06194	1.37551	4.3466	2.36883	4.26641	6.90029	5.71419	1.16766	1.64147	2.67033	-1.95723	-0.828492	-1.20033		5.46435	8.22692	6.86005	4.46609	5.71924	4.74782	5.64916	7.53615	6.18481	2.53749	6.13267	5.83057	3.76234	5.51043	5.23371	4.64887	7.86969	6.27928	-2.83955	-1.48441	-1.6131		-1.79205	-1.81211	-1.69362	-4.60321	-2.88549	-0.991284
6.41843	9.20089	7.09037	5.49633	7.48422	7.69666	5.65836	8.21792	6.92059	4.227	6.16183	7.90909	3.1243	4.64564	3.73061	3.1652	2.27904	2.92639	-1.88921	1.45563	0.898016		5.66389	7.92793	5.74766	4.99825	5.53822	6.07892	5.26921	7.09045	4.48974	2.60183	6.98823	2.36545	2.95946	5.50279	3.29929	4.4611	5.18105	4.62846	-3.04507	1.24902	0.503643		-1.30838	0.818001	1.20026	-4.45456	-0.897117	-1.18025
5.03767	6.31524	6.11105	5.12202	8.18632	7.38419	5.18289	7.78091	6.75924	2.57649	5.34253	5.1769	2.78876	3.3264	3.55826	0.81933	0.402281	1.59426	0.110419	2.29553	0.46338		4.11701	4.66561	5.12105	4.59419	6.4796	5.59923	4.32808	4.4491	5.00014	1.94938	2.36714	2.8994	2.63484	2.60432	2.69458	3.66802	3.98144	4.97632	0.271561	3.51883	0.983181		0.0670034	2.68435	0.510424	-2.80473	-0.993316	-3.74517
14.3668	8.464	8.77831	9.47393	6.20096	7.24607	13.9541	12.102	10.29	13.589	10.3627	10.0521	13.0714	10.8138	10.5567	0.748076	-0.131033	1.85205	11.1668	7.943	7.02012		17.2605	14.9277	12.1016	4.43553	2.15102	3.11431	19.8616	16.5534	14.0886	13.8014	11.4628	10.5297	10.6971	9.09215	8.52694	11.2237	9.53218	8.6372	12.1284	7.75617	6.37358		5.08863	3.24465	2.64005	0.673554	0.556847	0.837494
10.3473	4.63899	7.40513	7.97696	4.15899	5.44242	11.3577	8.27249	10.0162	10.0688	6.58856	8.69599	9.08901	5.79569	9.07525	-0.0644796	0.195276	0.20168	5.3319	3.46513	5.33665		15.5792	11.3879	14.1589	4.03716	1.3026	1.83312	16.3841	11.8954	13.8042	10.4724	7.64778	9.90593	7.91277	6.18927	7.95878	7.68413	4.76239	8.28437	4.20692	2.86425	5.20692		3.02942	2.63507	2.90081	0.165864	-0.201322	0.798126
9.41813	3.25794	4.6033	7.85935	2.95918	4.84078	11.2036	7.1855	7.24899	9.49147	5.03452	6.42357	11.4537	6.05339	9.1871	-0.336645	1.02961	1.48485	6.25501	0.855425	2.84064		14.9972	10.4357	9.22338	4.32039	0.42919	2.29268	16.2576	11.1763	10.2401	10.3967	6.26708	5.98216	9.14854	5.14518	5.56442	10.3375	6.35605	8.54638	5.02152	-1.00018	2.27667		1.09982	-1.57386	-0.336052	2.2091	0.704257	-0.615311
5.18462	0.506677	5.04096	4.78022	0.490078	3.14014	7.83009	4.56839	6.48143	6.73898	3.00651	5.91268	8.14194	5.23949	9.20724	0.710894	1.522	0.456955	3.57378	2.42469	4.03185		11.2776	6.07758	8.66833	2.54111	-0.789936	1.90065	10.8528	6.92227	8.96965	7.15191	4.25329	6.52343	7.26305	4.16911	6.57517	8.06181	4.56139	8.76497	5.48857	3.60927	5.2893		-0.0883632	-0.881648	0.728236	2.06621	2.71913	1.85331
6.49616	3.23963	4.78216	5.8851	2.02913	4.47039	9.36482	7.06327	6.98122	7.10713	5.64647	5.92746	7.81121	6.96057	6.92524	1.22218	1.04872	0.565793	3.77469	3.20414	3.19298		12.2393	7.9342	8.63422	2.88742	-0.264173	1.86023	12.7922	9.83222	9.31833	7.39558	6.15724	6.43963	6.23032	5.42236	5.33788	7.87298	6.06204	6.82908	3.98039	3.93792	3.94126		0.115464	-0.650716	-0.44313	2.40646	2.72976	1.61995
6.21256	1.62789	3.97982	5.12782	1.73104	2.65715	7.85728	5.93988	4.28541	6.47911	4.99103	4.35569	9.26058	7.8204	6.90689	-0.0930034	0.0662244	2.40978	4.97916	2.8566	3.88031		10.7696	7.78276	4.79822	2.79694	0.380448	1.27574	10.845	8.35541	6.53494	7.61287	6.42709	4.95403	6.87129	5.1991	4.49709	8.73628	7.4165	6.35779	4.83575	1.13348	4.40891		-0.507461	-0.696237	-0.139823	0.888952	-0.469266	0.98267
4.37751	2.67397	2.90703	2.74434	2.34796	3.11027	6.91168	6.55743	5.29503	4.58296	4.92664	4.04328	5.68378	6.28541	6.80088	-1.40558	-0.392387	0.278184	3.91513	3.07858	2.56859		10.8475	9.44272	7.90757	0.508937	0.206384	0.807857	10.2583	9.43809	7.73921	6.12055	6.57715	4.82753	7.567	6.08288	5.26468	6.27077	6.19167	6.26998	5.42765	2.56167	3.53305		1.82419	0.365177	-2.21143	0.286911	-0.0103996	1.91015
6.15134	3.95779	3.51225	3.04517	3.12739	2.14459	8.04673	7.34156	6.67447	6.44618	5.33908	5.38097	7.3796	5.69277	6.21182	1.2773	3.91588	1.35723	4.41725	3.41264	2.66714		10.4331	9.05009	9.69133	0.82709	1.52542	0.541344	11.36	10.3305	8.81837	7.16259	6.06107	7.06029	7.60017	5.49692	5.59467	7.52793	5.98657	6.68395	3.41439	4.86799	2.84228		0.27659	0.78946	0.537874	1.3636	-0.0925959	-0.272754
5.50744	3.09592	3.86734	4.04709	2.10461	3.67346	7.66424	6.67203	5.70537	6.50571	5.34184	4.70833	8.50241	6.51602	5.91553	1.88631	-1.76494	-1.64806	3.08005	2.26236	2.55544		10.4412	8.84595	7.30998	2.28621	0.744964	2.0398	10.8296	9.75954	8.54955	7.36547	5.85666	4.55171	6.70908	4.297	4.95042	7.95033	7.28208	7.10365	1.93254	1.56761	2.89506		1.48547	1.31475	1.54479	-2.10436	-0.118878	-0.22189
13.8893	8.66978	12.968	9.78362	5.00663	8.97783	9.18347	7.5561	9.62155	8.99432	6.3394	9.73705	11.2081	6.90834	11.8658	1.11534	-0.025636	0.533369	5.56683	3.33176	5.62434		12.1647	11.1488	14.2695	6.53305	1.45445	4.83532	13.3099	10.9667	13.1571	9.71814	7.05633	10.6482	8.63418	6.49365	8.80618	10.3184	5.97886	11.3107	4.56533	1.96837	4.55277		2.20798	0.828146	-0.0443758	-0.10625	0.492876	-0.450246
12.6512	8.44402	9.13853	7.5619	4.32026	6.0126	8.7313	7.12795	6.2489	7.54714	6.44163	6.32053	8.45314	7.61761	7.61134	1.75675	3.38591	1.85886	3.78173	3.15201	3.13701		11.4533	9.4845	8.31062	4.52815	1.33135	2.76555	12.5009	10.4771	9.20942	8.16638	6.71118	6.78525	7.35654	6.20611	6.64414	7.76618	7.94312	7.83263	1.25877	1.00168	0.470046		1.46803	1.75464	1.30042	-0.658453	0.846505	1.1145
11.5173	8.2565	8.34972	5.74296	4.52992	4.05905	6.45313	6.25024	5.24416	6.24934	5.64946	5.0932	7.64877	6.9213	6.71786	2.23664	0.400119	2.20693	3.89298	2.71914	1.48883		8.1397	7.85202	7.69841	3.14283	1.58406	0.989626	9.97964	9.61242	8.40061	5.34912	6.30264	5.26976	5.1439	4.86882	4.0124	6.76785	6.13749	6.1379	3.65035	1.23347	1.63026		1.96486	1.22013	0.778696	2.2039	0.664456	-0.728648
11.2594	6.73443	6.88776	4.87843	3.86133	3.15239	6.55202	6.3905	3.49747	5.4244	5.412	3.00059	5.23398	5.00085	3.46818	1.53777	2.04019	3.27221	2.364	2.38744	0.277504		8.86225	10.1328	5.95216	2.75375	0.947972	0.781596	9.67607	9.99668	5.89104	5.21858	5.95306	3.37431	5.45047	5.17797	4.57061	4.64079	4.99652	3.64798	0.484459	1.88702	-0.731657		0.999765	-1.1185	-0.202584	1.73875	-0.273937	-0.205715
11.4845	8.68838	9.12042	5.18226	5.91101	6.68596	7.35595	7.35711	6.25437	6.4843	6.63845	6.31058	7.43837	7.57186	7.35244	3.92482	5.85728	3.07145	4.57086	3.19666	4.41751		10.6605	11.7419	8.97877	2.47828	2.78302	3.42597	10.675	10.7177	8.67332	6.65778	6.35684	6.75901	5.65929	4.71879	5.34622	6.92425	7.48099	7.47066	4.93038	1.92673	3.93547		0.121736	0.164466	1.48658	-1.36084	-2.10872	0.871307
9.3028	7.42748	8.26426	5.95557	5.28118	6.26144	5.27598	5.58784	4.11826	4.61041	4.36811	4.72983	4.93107	5.17308	5.78184	2.34243	3.07913	1.04492	2.26181	2.02241	1.96884		7.05469	8.61813	5.99846	3.28063	2.32139	3.22726	7.9723	8.52776	6.38151	3.40554	3.73567	3.74408	5.0226	3.95473	3.84526	4.81206	4.69525	5.38059	1.69612	1.32827	-0.494634		0.914175	-1.03174	-0.715546	-0.297244	1.70929	0.818451
8.01542	7.62972	7.69794	4.10995	4.27685	5.20305	5.73788	6.22595	4.93708	4.65549	5.2078	4.81833	3.93572	5.59941	5.16776	0.062681	1.05145	-1.37831	2.85996	3.29555	2.30588		7.57405	8.42914	6.61068	2.24103	1.81675	2.42742	7.7933	8.94513	6.76	4.99018	5.54774	4.36585	4.41696	4.7065	3.64286	2.9367	4.786	5.19606	2.75311	1.9804	1.64128		-0.395995	0.611106	0.168043	0.322223	-1.59872	-0.745362
8.81467	4.4667	7.03203	5.16272	2.22559	3.50199	5.84269	4.7169	5.044	5.8937	3.87786	5.61947	6.40955	3.90684	7.07318	-0.220307	0.0714524	0.558699	2.87401	0.269411	2.87862		9.17536	7.86796	8.21671	2.54892	-0.100394	0.80059	8.7611	7.28423	7.60914	4.80215	4.76908	5.80439	4.80394	4.69423	4.97031	5.87258	3.76588	6.04409	2.28428	0.741066	1.32708		0.90201	2.77323	-0.856432	1.35712	-1.95142	1.24591
13.2223	8.08356	8.05472	7.09708	8.07113	6.71816	11.4611	10.9299	9.3492	10.8858	9.00753	8.52956	11.3249	8.80378	8.22021	4.6685	1.42655	2.07505	6.04989	5.23991	4.85433		14.2041	14.2126	12.6026	3.02681	4.68481	3.04346	16.3109	15.1286	13.2019	10.7394	9.95745	8.88136	9.85992	8.91533	8.78701	10.8253	8.25993	7.29419	6.71612	3.81769	3.59157		1.85024	1.20292	0.954662	-1.96157	-0.690593	0.20853
11.9322	3.4644	5.58569	7.07538	1.73669	2.71215	12.0475	7.45493	8.2347	10.0554	5.35331	6.71598	10.4017	7.21872	7.26696	-0.0709777	2.17872	0.767065	3.95188	0.572856	1.21712		14.5743	8.61448	10.4176	3.8587	-0.365761	0.124135	16.768	10.7316	11.3771	11.5853	6.95242	9.08503	9.74701	5.17886	6.21759	10.1386	7.27193	8.34318	2.28044	0.360551	0.0490812		1.73336	-0.374847	1.04823	1.14815	-1.02591	-0.669164
10.9382	3.78065	4.68606	7.51645	3.11011	4.97059	10.9306	8.15211	8.04318	9.31792	5.85246	6.80936	9.44071	4.65482	5.7592	1.26688	0.690655	0.537338	6.34144	1.77244	4.51916		13.1958	8.68082	8.936	3.5987	0.0668845	1.54512	15.6173	11.8171	11.4263	9.87969	7.24647	7.90003	7.58925	5.14066	5.62309	10.0344	5.17032	6.79286	6.47683	1.91638	4.68753		0.11466	-1.39086	0.570846	1.32685	-0.843552	-0.0410928
6.82024	3.08008	4.31966	4.32135	-0.232074	2.28458	8.33769	6.5103	6.63131	6.17023	4.33706	5.07181	5.07118	4.35772	5.3502	-1.37844	-1.30387	0.502828	2.07704	0.0713107	1.75924		11.1681	8.711	7.87184	1.85019	-1.46411	0.36481	12.3325	9.24219	8.75257	7.8267	7.18313	6.85534	7.10429	6.28211	6.63777	5.89656	5.36254	6.89295	2.04504	1.05118	2.09868		-2.08278	0.72758	0.607701	0.679792	-2.72318	-0.467913
6.15661	1.45624	4.81691	3.21891	2.14295	3.94137	8.38805	7.02015	6.98555	6.54881	4.85034	6.18338	6.54043	3.02985	5.75437	-0.0212854	4.30723	2.08686	2.9055	0.257369	1.45063		12.3089	9.65962	10.0118	0.906219	-0.127381	1.80104	11.8981	9.47282	9.38254	7.37486	5.80693	7.31691	6.04651	4.98902	6.17751	6.31923	2.68331	6.48682	4.33773	-0.469401	2.74909		1.34272	-0.813377	1.88257	1.90522	1.7154	1.63794
6.08295	3.64077	3.37387	3.01476	1.22317	0.967886	7.42512	6.08882	5.04898	5.86679	4.74876	3.57348	4.29204	4.74672	4.61179	2.97097	2.36948	1.87501	3.30057	2.64041	0.640443		10.5924	8.00798	7.0749	0.553811	-0.420957	-0.57655	11.0013	9.15438	7.57717	7.0487	5.34202	5.74317	5.70058	4.49882	4.76206	3.961	4.70416	5.72069	3.55107	2.26224	0.456939		0.0122402	-1.49612	-1.28895	3.34055	1.83388	0.742945
3.83277	4.18596	1.33231	4.96135	2.97458	1.53776	5.94139	9.09159	4.5286	4.73943	6.52501	3.4275	4.59945	4.24643	3.54566	4.13292	1.40258	-0.362004	1.94209	3.8837	2.76091		8.06559	10.9862	6.42065	2.8969	0.901777	-0.473804	8.04617	12.4938	6.62458	4.48158	7.07693	4.46709	4.87048	5.22647	3.2736	4.9609	4.71233	5.10206	1.56611	4.15757	4.85549		-0.583383	-0.228123	0.0996212	-4.10127	-4.76968	-2.54086
6.84757	2.52822	3.19644	2.22363	0.831753	0.559359	7.17496	6.77566	5.35385	4.93726	4.17341	3.4952	6.00098	4.49745	3.21583	-0.517843	-0.218367	-0.171015	2.44209	0.573686	0.0724269		8.6063	7.78216	6.67472	0.208995	-1.25424	-1.15532	10.3943	9.97671	7.49835	6.10872	5.77345	3.73186	4.96185	4.30027	2.98895	5.81493	4.71092	3.15092	2.17967	0.590964	0.316227		-0.316064	-0.270408	-1.33361	-1.86916	-1.82579	-1.74507
6.06801	1.76352	3.50937	5.3377	2.78173	4.5735	7.98332	6.37714	6.31887	6.18523	4.57638	5.7137	5.64568	3.98162	4.71726	3.74433	2.40516	5.65399	2.75915	2.15896	3.18114		11.0907	8.6558	9.09282	2.53887	0.796164	2.29529	11.5485	9.54202	8.81507	6.89612	6.0213	6.36232	6.29387	5.30458	4.91627	5.57464	4.21301	4.51622	3.05418	3.21584	2.20947		-1.24582	-1.80708	-1.06689	1.44051	3.29707	1.37735
7.35546	1.69869	5.46848	4.9239	1.88177	4.40966	8.17189	6.63858	7.70157	6.6379	4.5839	6.37275	5.57583	2.34696	5.16166	2.25904	0.977713	2.53574	2.11413	-0.560086	2.16708		11.1723	9.47952	10.6699	2.18668	-0.217007	1.83033	11.5414	9.64831	10.8038	6.96241	5.04897	6.36305	4.33152	2.4163	2.84016	6.21054	2.13421	4.79913	2.65959	-0.669945	2.94426		0.488027	-2.85011	-0.389199	0.798956	1.45385	0.909421
7.26441	2.83524	5.0928	6.0806	3.02517	5.97747	9.16863	7.3026	7.99244	6.25089	4.7477	5.8348	5.01557	3.11989	4.29291	0.489126	1.58218	2.26176	2.27287	2.3611	1.03586		12.3335	9.3156	10.9934	3.36356	1.09471	3.42619	12.7716	9.90006	10.2409	7.15876	5.9648	6.51235	5.99868	4.77751	5.91936	5.63652	3.2899	5.17388	-0.60686	1.5415	-0.0657866		-0.0655483	0.831314	-0.968808	-1.10198	1.56745	0.0676757
3.74015	2.94381	6.2031	0.405879	1.9331	4.24103	4.66595	3.71552	7.31718	2.73358	2.26413	5.33493	1.4697	1.70438	5.23633	-1.49167	-2.6193	0.741119	1.86014	1.44729	4.5307		7.78963	4.36567	8.5874	-0.940033	0.645048	2.00915	7.60018	5.91482	10.2167	3.64057	3.6405	6.89748	3.8343	3.10752	5.60238	1.33872	2.47791	4.79193	2.60426	3.09519	3.29767		-0.898472	1.49198	1.38274	-0.214896	-0.168192	1.90282
8.59897	4.89571	3.11754	7.36445	4.15542	1.19246	9.2707	8.2693	4.72768	7.16205	5.40307	3.65887	6.93393	4.93905	3.71859	3.06628	0.73243	3.39899	5.37479	3.72597	2.6318		11.3592	10.067	5.87809	4.30494	1.63871	-0.82247	12.9317	11.4049	7.21221	7.10589	6.18652	4.23269	5.71612	5.40567	3.12853	7.88718	5.91488	4.5166	5.71861	4.58434	3.39121		2.49417	1.96757	-1.60638	2.12003	1.5647	-0.0154829
4.87505	2.04294	4.19476	3.55565	2.35959	3.23036	6.49267	5.31716	6.17471	4.82143	3.86639	4.72974	4.52793	2.97816	4.4764	-1.00343	3.03528	-0.0888359	0.692189	1.32924	1.22572		7.93428	6.31703	6.73776	1.81155	1.2263	1.81265	9.33258	7.56137	8.66584	5.57873	4.73386	5.19904	4.61561	3.97187	4.53617	4.4848	3.31804	4.8609	0.114715	0.258879	-0.221236		0.902751	1.84149	1.66276	1.69938	0.317006	1.37731
5.77632	0.944158	4.55375	5.92583	0.506242	3.78999	8.45787	6.37358	8.49682	6.00924	4.02261	5.97071	6.11863	3.32056	6.01771	2.41738	0.948995	1.1053	3.03459	2.9936	4.26589		10.825	8.71204	11.0659	3.30985	-1.41034	0.944683	11.1229	8.84289	11.0222	7.24742	5.543	8.37888	6.21763	4.78466	6.96539	7.19346	4.36109	7.00093	4.75423	5.14527	6.18384		0.754962	1.52268	3.23491	-0.427093	3.22207	2.92746

## Sheet: S5 Fig
S5A								S5C
V4d_c	V4v_c	TEO_c	TEpd_c	TEad_c	TEav_c	TEa_c		V4d_c	V4v_c	TEO_c	TEpd_c	TEad_c	TEav_c	TEa_c
0.625	0.583333	0.25	0.25	0.416667	0.291667	0.291667		1	0.75	0.5	1	0.75	1	0.25
0.458333	0.666667	0.333333	0.416667	0.291667	0.25	0.208333		1	1	0.25	0.75	0.5	0.25	0.5
0.583333	0.458333	0.416667	0.5	0.25	0.458333	0.333333		1	0.5	0.5	0.75	0	0.5	0.5
0.583333	0.5	0.291667	0.333333	0.25	0.166667	0.25		1	0.75	0.5	0.25	0.75	0.25	0.5
0.583333	0.583333	0.333333	0.25	0.583333	0.166667	0.208333		1	0.75	0.5	0.5	0.75	0.5	0.25
0.75	0.375	0.416667	0.291667	0.458333	0.208333	0.25		0.75	0.75	0.5	0.25	0	0.25	0
0.666667	0.583333	0.416667	0.375	0.416667	0.208333	0.458333		1	0.75	0.75	0.75	0.5	0.25	0.5
0.75	0.458333	0.291667	0.333333	0.208333	0.333333	0.25		1	0.25	0.5	0.75	0.25	0.25	0.75
0.625	0.625	0.25	0.25	0.5	0.291667	0.375		1	0.75	0.5	1	0.5	0	0.75
0.75	0.625	0.416667	0.208333	0.416667	0.125	0.208333		1	0.75	0.5	0.25	0.25	0.5	0.5
0.5	0.75	0.166667	0.333333	0.375	0.291667	0.25		0.75	0.75	0.75	0.5	0.5	0.25	0.25
0.791667	0.583333	0.416667	0.208333	0.25	0.166667	0.25		1	0.75	1	0.25	0	0.25	0.5
0.708333	0.708333	0.25	0.291667	0.291667	0.333333	0.375		1	1	0.25	0.5	0.5	1	0
0.625	0.708333	0.291667	0.416667	0.166667	0.208333	0.25		1	0.75	0.5	0.25	0.25	0.5	0.25
0.458333	0.541667	0.25	0.166667	0.208333	0.125	0.25		0.5	0.75	0.25	0.75	1	0	0.5
0.541667	0.583333	0.333333	0.375	0.375	0.416667	0.25		1	0.75	0.5	0.75	0.5	0.5	0.25
0.625	0.666667	0.333333	0.625	0.291667	0.125	0.333333		1	0.75	0.5	0.75	0.5	0	0.25
0.541667	0.583333	0.375	0.333333	0.375	0.375	0.333333		0.5	0.75	0.75	0.75	0.25	0.75	0.5
0.666667	0.625	0.5	0.25	0.541667	0.458333	0.166667		1	0.75	0.75	0.75	0.75	0.5	0.5
0.541667	0.583333	0.416667	0.125	0.25	0.0416667	0.291667		1	0.75	0.5	0.25	0.5	0.25	0.25
0.666667	0.541667	0.25	0.416667	0.583333	0.458333	0.416667		1	0.75	0.5	1	0.5	0.5	0.5
0.583333	0.708333	0.375	0.291667	0.333333	0.333333	0.625		0.75	0.75	0.5	0.75	0.5	0.5	1
0.708333	0.666667	0.125	0.166667	0.291667	0.291667	0.375		1	0.75	0.75	0.5	0.75	0.5	0.5
0.583333	0.541667	0.458333	0.333333	0.5	0.25	0.208333		1	1	0.5	0.75	0.75	0.5	0.5
0.375	0.708333	0.416667	0.333333	0.458333	0.166667	0.208333		0.75	1	1	0.5	0.25	0.25	1
0.583333	0.375	0.583333	0.5	0.375	0.416667	0.708333		1	0.5	0.5	1	1	0.75	0.75
0.625	0.583333	0.375	0.208333	0.25	0.25	0.583333		0.75	0.5	0.25	0.25	0.5	0.5	0.5
0.541667	0.625	0.458333	0.5	0.291667	0.166667	0.5		0.75	1	0.75	0.75	0.75	0	0.25
0.875	0.583333	0.541667	0.375	0.291667	0.166667	0.333333		0.5	0.5	0.75	0.5	0.75	0.25	0.5
0.791667	0.75	0.416667	0.541667	0.333333	0.333333	0.625		0.75	0.75	0.75	0.75	0.75	0.5	0.5
0.875	0.666667	0.708333	0.5	0.375	0.208333	0.208333		0.75	1	0.75	0.5	0.5	0.25	0.5
0.5	0.625	0.291667	0.291667	0.291667	0.125	0.25		0.75	0.5	0.75	0.5	0.5	0.25	1
0.75	0.5	0.375	0.375	0.333333	0.166667	0.375		0.75	0.25	0.5	0.25	0.75	0.25	0.5
0.791667	0.583333	0.541667	0.458333	0.458333	0.291667	0.5		0.75	0.25	0.5	0.25	0.75	0.75	1
0.75	0.625	0.541667	0.5	0.208333	0.208333	0.416667		0.75	0	0.75	0.75	0.25	0.25	0.75
0.75	0.666667	0.458333	0.125	0.5	0.208333	0.416667		1	0.5	0.25	0.25	0.5	0.5	0.75
0.75	0.5	0.458333	0.458333	0.208333	0.25	0.416667		0.5	0.25	0.5	0.75	0.75	0.5	0.75
0.583333	0.666667	0.458333	0.416667	0.416667	0.208333	0.416667		0.75	0.5	0.5	0.5	0.25	0.25	0.25
0.791667	0.5	0.375	0.5	0.291667	0.25	0.291667		0.75	0.25	0.25	0.25	1	0.75	0.25
0.708333	0.541667	0.291667	0.333333	0.333333	0.166667	0.291667		0.75	0.5	0.5	0.5	0.75	0.75	0.5
0.75	0.666667	0.583333	0.375	0.291667	0.375	0.458333		1	0.75	0.5	1	0.5	0.5	0.75
0.833333	0.666667	0.458333	0.333333	0.166667	0.125	0.5		0.75	0.5	0.25	0.75	0.5	0.75	0.75
0.833333	0.583333	0.541667	0.416667	0.291667	0.0416667	0.25		1	0.5	0.75	0.5	0.75	0.25	0.75
0.708333	0.5	0.166667	0.25	0.291667	0.291667	0.375		0.75	0.5	0.25	0.5	0.5	0	0.5
0.958333	0.5	0.5	0.291667	0.416667	0.25	0.5		1	0.5	0.5	0.5	0.75	1	0.75
0.708333	0.583333	0.375	0.25	0.458333	0.208333	0.666667		0.75	0.5	0.5	0.5	0.75	0.25	0.5
0.75	0.666667	0.291667	0.416667	0.333333	0.458333	0.291667		0.75	0.5	0.75	0.75	0.75	0	0.25
0.791667	0.708333	0.416667	0.291667	0.375	0.25	0.166667		0.75	0.5	0.25	0.5	1	0.75	0.75
0.541667	0.583333	0.291667	0.333333	0.5	0.125	0.25		0.5	0.75	0.5	0.25	0.5	0	0.75
0.875	0.541667	0.625	0.458333	0.416667	0.25	0.458333		1	0.75	1	0.75	0.75	0.5	0
0.625	0.25	0.375	0.416667	0.291667	0.125	0.583333		0.5	0.25	0.75	0.5	0.25	0.5	0.75
0.625	0.541667	0.583333	0.125	0.333333	0.375	0.5		0.5	0.25	0.25	0	0.5	0.5	0.5
0.625	0.625	0.333333	0.208333	0.25	0.25	0.541667		0.5	0.5	0	0.75	0.75	0.5	0.5
0.708333	0.791667	0.5	0.291667	0.458333	0.25	0.458333		0.75	0.5	0.75	0.25	0.5	0.25	0.75
0.875	0.375	0.333333	0.458333	0.333333	0.375	0.25		0.75	0.25	0.5	0	0.75	0.5	0.75
0.708333	0.541667	0.583333	0.375	0.291667	0.208333	0.291667		1	0.75	1	0.5	0.75	0	0.75
0.791667	0.541667	0.333333	0.333333	0.25	0.25	0.458333		1	0.75	0.25	0.75	0.75	0.25	0.5
0.625	0.708333	0.708333	0.416667	0.291667	0.5	0.583333		0.5	0.5	1	0.5	0.25	0.25	0.5
0.458333	0.666667	0.708333	0.25	0.291667	0.458333	0.458333		0.5	0.75	0.75	0.75	0.5	0.75	0.75
0.5	0.541667	0.625	0.208333	0.625	0.208333	0.458333		0.25	0.5	0.5	0.75	0.5	0.25	0.5
0.5	0.375	0.166667	0.25	0.291667	0.375	0.0833333		0.5	0.25	0.5	0.25	0.25	0.5	0.25
0.541667	0.541667	0.416667	0.25	0.541667	0.208333	0.416667		0.5	0.5	0.5	0	0.75	0.5	0
0.666667	0.625	0.5	0.458333	0.25	0.25	0.125		0.5	0.75	0.5	0.75	0.25	0.5	0
0.458333	0.458333	0.291667	0.208333	0.166667	0.375	0.333333		0	0.25	0.5	0.25	0.25	0.5	0.25
0.583333	0.458333	0.541667	0.333333	0.541667	0.25	0.0416667		0.75	0.25	0	0.75	0.75	0.5	0.25
0.666667	0.416667	0.541667	0.208333	0.541667	0.458333	0.583333		0.75	0.25	1	0.25	0.5	0.5	1
0.583333	0.458333	0.291667	0.208333	0.375	0.291667	0.166667		1	0.5	0.5	0.75	0.5	0.75	0.75
0.583333	0.75	0.458333	0.25	0.25	0.25	0.541667		0.75	0.75	0.5	0.75	0.25	1	0.75
0.5	0.666667	0.375	0.166667	0.416667	0.25	0.416667		0.75	0.75	1	0.25	0.75	0.5	0.75
0.458333	0.416667	0.708333	0.208333	0.416667	0.25	0.291667		0.75	0	0.75	1	0.5	0.5	0.5
0.708333	0.666667	0.375	0.25	0.25	0.25	0.416667		1	0.5	0.75	0.5	0.5	0.75	0.25
0.666667	0.583333	0.25	0.291667	0.541667	0.5	0.458333		0.75	0.25	1	0.5	0.25	0.25	0.5
0.666667	0.416667	0.625	0.333333	0.333333	0.416667	0.5		0.75	0.25	0.5	0.75	0.75	0.25	0.5
0.625	0.458333	0.333333	0.333333	0.5	0.5	0.291667		0.25	0.25	1	0.75	1	0.75	0.5
0.541667	0.375	0.291667	0.333333	0.5	0.291667	0.291667		0.5	0	0.75	0.5	0.25	0.25	0
0.416667	0.5	0.5	0.291667	0.625	0.375	0.458333		0.5	0.25	0.5	0.5	0.5	0.75	0.75
0.541667	0.541667	0.458333	0.416667	0.5	0.291667	0.416667		0.5	0	0.75	0.5	0.5	0.75	0.25
0.875	0.541667	0.166667	0.208333	0.333333	0.166667	0.416667		1	0.25	0.75	0.75	0.5	0	0.25
0.541667	0.583333	0.458333	0.375	0.333333	0.416667	0.375		0.5	0.5	0.75	0.5	0.5	0.5	1
0.416667	0.5	0.75	0.166667	0.333333	0.458333	0.375		0.75	0	1	0.25	0.25	0.5	0.5
0.416667	0.416667	0.708333	0.375	0.375	0.541667	0.625		0.25	0.25	0.75	0.75	0.75	0.5	1
0.25	0.583333	0.458333	0.291667	0.5	0.541667	0.416667		0.25	0.5	0.5	0.25	0.5	0.5	0.25
0.5	0.458333	0.416667	0.375	0.541667	0.291667	0.5		0.5	0.25	0.75	0.5	0.75	0.5	1
0.541667	0.5	0.5	0.416667	0.5	0.416667	0.583333		0.5	0.5	0.25	0.25	1	0.5	0
0.208333	0.625	0.541667	0.291667	0.333333	0.5	0.375		0.5	0.5	0.75	0.75	0.75	0.75	0.75
0.291667	0.291667	0.416667	0.208333	0.333333	0.291667	0.375		0.5	0.5	0.25	0	1	0.5	0.25
0.416667	0.458333	0.708333	0.291667	0.375	0.333333	0.541667		0	0.25	0.5	0.5	0.75	0.5	1
0.625	0.5	0.541667	0.416667	0.375	0.5	0.208333		1	0.25	1	0.5	0.5	0.25	0.75
0.333333	0.5	0.375	0.125	0.291667	0.375	0.375		0.5	0.5	0.25	0.5	1	0.75	0.25

## Sheet: S6 Fig
S6A										S6B				S6C
cell(1,1)	cell(1,2)	cell(1,3)	cell(2,1)	cell(2,2)	cell(2,3)	cell(3,1)	cell(3,2)	cell(3,3)		Yellow	Green	Red		x	Yellow	Green	Red
0.751358	0.587755	0.58264	0.668067	0.99322	0.93533	0.743848	0.932331	0.870829		15379	15411	15440		0	3.7	9.63333	1.03333
0.644979	0.490779	0.447792	0.62627	0.985215	0.928612	0.674504	0.918482	0.858569		15331	15393	15457		1	0.933333	2.23333	0.4
0.728165	0.657388	0.6831	0.67967	0.991792	0.92981	0.639206	0.938274	0.920164		15351	15418	15459		2	1.1	2.63333	0.166667
0.704453	0.508437	0.530828	0.68204	0.993148	0.936701	0.657117	0.887325	0.883446		15334	15394	15444		3	0.9	3	0.133333
0.703653	0.510658	0.537822	0.673478	0.993069	0.939179	0.560041	0.917643	0.884716		15299	15425	15479		4	0.733333	3.1	0.6
0.761893	0.681667	0.695634	0.68152	0.994236	0.93494	0.735098	0.915152	0.897092		14269	15484	15391		5	0.5	3.23333	0.266667
0.679161	0.550044	0.505367	0.673307	0.992644	0.934955	0.645483	0.942262	0.923585		15245	15457	15465		6	1.06667	3.36667	0.266667
0.717999	0.602396	0.631109	0.713204	0.991721	0.937287	0.722044	0.932037	0.922009		15357	15454	15380		7	0.633333	3.13333	0.366667
0.27104	0.203659	0.203696	0.687266	0.99256	0.935563	0.625048	0.922003	0.896719		15364	15451	15429		8	0.933333	2.46667	0.266667
0.704264	0.713035	0.667391	0.669329	0.990842	0.929392	0.662027	0.943378	0.944948		15357	15426	15433		9	1.2	3.46667	0.266667
0.763816	0.617065	0.556596	0.695487	0.993217	0.937077	0.597863	0.899627	0.899603		15354	15407	15473		10	0.966667	2.9	0.466667
0.757552	0.562987	0.552175	0.694093	0.994481	0.938491	0.714976	0.953835	0.927122		15294	15440	15465		11	1.03333	3.2	0.5
0.746137	0.611495	0.628178	0.643923	0.982728	0.942488	0.743147	0.954638	0.891393		15331	15437	15379		12	1.33333	3.63333	0.633333
0.748843	0.582103	0.59214	0.709592	0.992362	0.940904	0.495048	0.847203	0.815205		15420	15433	15433		13	1.3	3.96667	0.466667
0.516244	0.611111	0.589651	0.692857	0.993957	0.935802	0.578038	0.926054	0.909449		15353	15406	15442		14	1.23333	4.73333	0.733333
0.786671	0.738224	0.687836	0.682045	0.995944	0.938148	0.733626	0.966736	0.909071		15449	15412	15417		15	1.93333	4.33333	0.766667
0.566022	0.756138	0.693662	0.655992	0.993361	0.936795	0.641654	0.905763	0.874092		15302	15444	15450		16	1.73333	5.53333	1
0.7263	0.858159	0.820416	0.710504	0.988249	0.936066	0.594369	0.950767	0.892569		15429	15440	15427		17	1.96667	5.73333	0.733333
0.703959	0.857262	0.791043	0.650217	0.992397	0.936343	0.740587	0.957745	0.896875		15412	15418	15407		18	1.76667	5.1	1.06667
0.787785	0.731377	0.690323	0.714039	0.992608	0.934715	0.652989	0.951899	0.904053		15423	15445	15419		19	2.23333	5.4	1.03333
0.633938	0.967768	0.913194	0.676621	0.995803	0.93839	0.600672	0.936399	0.891845		15435	15419	15429		20	2.4	6.43333	1.06667
0.792395	0.697825	0.658161	0.681056	0.995935	0.936974	0.752586	0.965391	0.910101		15402	15446	15417		21	2.23333	5.2	1.73333
0.214648	0.742901	0.713251	0.664971	0.994477	0.936866	0.659499	0.950939	0.905223		15436	15442	15422		22	2.6	6.83333	2.2
0.756887	0.822217	0.779732	0.74058	0.985827	0.930412	0.723315	0.916943	0.865588		15417	15446	15547		23	3.73333	7.5	2.5
0.785585	0.802056	0.760688	0.729062	0.990551	0.935468	0.656847	0.958856	0.906527		15453	15492	15428		24	4.03333	7.53333	2.53333
0.740899	0.854539	0.81261	0.658464	0.993555	0.935996	0.627933	0.958047	0.90496		15437	15402	15375		25	3.6	8.33333	3.16667
0.729268	0.85264	0.789018	0.733168	0.984943	0.928117	0.639044	0.95428	0.898605		15439	15449	15429		26	4.13333	8.9	3.3
0.445566	0.787537	0.728921	0.710708	0.993337	0.934572	0.707662	0.97385	0.911441		15427	15451	15463		27	4.5	9.86667	4.3
0.793581	0.773316	0.737366	0.682924	0.984098	0.921822	0.68957	0.959148	0.906023		15474	15443	15471		28	5.1	9.2	4.23333
0.736052	0.80928	0.77176	0.661367	0.994105	0.937681	0.538263	0.917888	0.867878		15419	15472	15411		29	6.16667	8.83333	5.56667
														30	6.53333	9.93333	6.5
														31	6.93333	9.56667	7.63333
														32	6.43333	11.9	6.5
														33	8	11.2333	7.63333
														34	8.83333	11.7667	8.7
														35	9.63333	12	9.03333
														36	9.76667	12.9667	9.3
														37	10	13.8333	11.6667
														38	10.6333	14.7667	11.8333
														39	10.8	14.3667	10.8333
														40	11.9667	14.1	11.7333
														41	12.7333	14.7333	12.4
														42	12.4667	16.0667	15.5
														43	15.3667	16.4	16.0667
														44	16	16.5667	16.6667
														45	15.9333	18.6333	17.8333
														46	18.4	19.9	20.4667
														47	17.6333	20.3	21.9667
														48	18.8333	23.6333	23.4667
														49	23.5333	24.9	24.4333
														50	24.6	26.6667	27.8333
														51	27.1667	28.7333	28
														52	31.6667	30.6	32.0667
														53	32.5333	31.3667	35.9667
														54	34.1333	36.7	39.1333
														55	39.5	35.9667	36.9333
														56	38.1333	38.8	40.4333
														57	44.8	42.4	46.4
														58	46.3	46.7667	50.7
														59	54.3	52.5667	52.3333
														60	52.9	52.2	54.5
														61	54.9333	55.2	58.9
														62	62.9333	65.6667	68.7
														63	68.5667	68.5	67.9333
														64	79.4667	75.8667	80.2667
														65	74.2	80.5	85.2667
														66	92.8333	89.4	95.5333
														67	89.5667	95.0667	95.0333
														68	107.2	100.6	103.433
														69	98.8667	100.667	104.3
														70	121.4	114.467	119.867
														71	112.8	115.333	118.867
														72	134.533	124.5	127.533
														73	121.7	124.3	129.8
														74	150.967	139.867	142.633
														75	128.2	137.467	137.9
														76	162.5	151.533	156.967
														77	142.2	146.933	154.767
														78	169.467	160.733	174.7
														79	157.933	168	167.6
														80	200.167	187.333	190.333
														81	197.033	186.567	200.733
														82	171.3	176.633	185.167
														83	189.033	182.3	206.967
														84	180.633	192.167	190.1
														85	215.567	201.633	212.933
														86	219	212.567	222.233
														87	187.5	208.533	215.267
														88	221.2	212.933	231.667
														89	224.533	214.7	233.3
														90	197.167	216.967	223.867
														91	233.5	223.1	243.4
														92	229.233	219.967	247.733
														93	207.233	223.4	233.367
														94	234.733	230.333	249.9
														95	234.733	230.967	254.867
														96	212.933	235.933	246.033
														97	251.767	242.2	252
														98	266.9	251.267	266.867
														99	239.867	246.1	258.733
														100	211.333	246.6	252.367
														101	246.467	249.9	259.033
														102	253.633	252.4	253.333
														103	236.2	242.567	253.867
														104	206.567	234.967	248.033
														105	237	244.5	251.633
														106	254.667	251.1	250.433
														107	253.033	252.067	252.5
														108	245.6	246.133	244.5
														109	217.4	237	230.567
														110	203.1	229	215.6
														111	225.233	239.7	218.833
														112	233.9	244.9	218.133
														113	241.833	240.533	213.867
														114	239.167	230.233	208.667
														115	218.8	224.733	210.333
														116	206.433	219.467	198.033
														117	179.133	196.067	178.167
														118	162.933	185.067	165.233
														119	170.4	182.433	162.767
														120	180.3	182.633	168.033
														121	172.367	175.9	165.9
														122	166.067	164.367	157.167
														123	153.567	155.5	153.967
														124	143.667	143.267	140.667
														125	132.167	136.567	131
														126	123.4	125	126.333
														127	112.767	116.133	116.9
														128	98.7333	105.867	108.733
														129	95.3667	97.0333	103.3
														130	88.2667	87.1667	98.2667
														131	86.9667	85.1667	89.7
														132	80.2333	77.1667	83.7
														133	78.0667	74.0667	79.1333
														134	72.3333	69.7333	74.2333
														135	68.4333	64.6667	74.1333
														136	66.1333	62.6667	69.3
														137	63.1667	60.2667	68.3667
														138	64.5	57.2667	66.1667
														139	56.9333	54.4667	60.2
														140	52.5333	48.2667	55.0667
														141	46.2333	46.8333	52.0333
														142	45.2	44.3	50.0667
														143	42.4333	40.5333	44.5333
														144	42.3333	38.7667	43.9
														145	42.5667	41.6	42.4
														146	36.6	39.1333	41.9667
														147	36.1	37	39.8333
														148	35.7667	32.3667	37.9333
														149	32.1	34.2	35.3
														150	32.5	29.7667	34.3
														151	32.4333	35.5667	35.6667
														152	32.2667	31.6333	31.5333
														153	30.9333	28.0333	31.0667
														154	28.0667	26.6333	30.5
														155	28.2333	27.9333	27.5333
														156	24.5667	27.4333	26.5333
														157	22.0667	22.5	26.0667
														158	23.3	23	24.7
														159	23.3667	26.0333	24.3333
														160	20.9667	22.2	23.5333
														161	20.7667	21.4667	21.2333
														162	19.4667	23.7	21.8
														163	21.6	19.8	17.9667
														164	18.6667	18.3	19.5667
														165	17.5	22.5	19.6667
														166	18.9333	18.6333	16.8
														167	17.7	15.5	16.3333
														168	17.2	19.1667	14.7667
														169	15.6667	15.7667	16.6
														170	13.0667	16.1	14
														171	14.0667	13.7333	13.1667
														172	11.3333	12.5	12.1333
														173	11.4	13.5667	11.6
														174	11.2333	11.2333	10.9333
														175	11.1	11.4333	10.3
														176	8.83333	10.4667	9.43333
														177	8.7	11.3	9.56667
														178	9.63333	8.8	8.23333
														179	6.8	10.6667	8.76667
														180	7.83333	7	8.3
														181	7.4	8.26667	6.16667
														182	6.06667	6.33333	6.63333
														183	5.53333	6.3	5.43333
														184	5.4	5.03333	5.03333
														185	4.36667	6	4.6
														186	4.9	3.9	4.8
														187	4.2	4.16667	3.93333
														188	3.53333	4.06667	4.16667
														189	3.56667	3.66667	2.83333
														190	3.53333	3.33333	3.03333
														191	3.06667	2.83333	2.53333
														192	2.93333	2.56667	2.2
														193	2.63333	1.86667	2.1
														194	2.16667	2.3	2.2
														195	2.06667	2.06667	2.13333
														196	1.96667	1.3	1.33333
														197	2.23333	2.06667	1.36667
														198	1.73333	2.33333	1.26667
														199	1.6	1.7	1.6
														200	1.13333	1.5	0.933333
														201	1.06667	1.5	1.43333
														202	1.66667	1.33333	1.13333
														203	0.866667	1.2	1.06667
														204	0.866667	1	1.33333
														205	1.2	1.23333	0.933333
														206	0.9	1.06667	1.1
														207	0.9	0.8	1.13333
														208	0.633333	1.06667	0.7
														209	0.733333	0.8	1.1
														210	0.6	0.733333	0.666667
														211	0.733333	0.833333	0.6
														212	0.366667	0.933333	0.533333
														213	0.566667	0.366667	0.666667
														214	0.7	0.633333	0.6
														215	0.6	0.533333	0.533333
														216	0.566667	0.6	0.433333
														217	0.566667	0.666667	0.6
														218	0.6	0.433333	0.333333
														219	0.4	0.433333	0.433333
														220	0.266667	0.233333	0.3
														221	0.233333	0.3	0.233333
														222	0.366667	0.3	0.433333
														223	0.266667	0.333333	0.4
														224	0.233333	0.2	0.166667
														225	0.2	0.266667	0.166667
														226	0.1	0.333333	0.333333
														227	0.166667	0.266667	0.433333
														228	0.2	0.133333	0.166667
														229	0.2	0.133333	0.266667
														230	0.2	0.266667	0.3
														231	0.1	0.0666667	0.166667
														232	0.1	0.0333333	0.0666667
														233	0.1	0.0333333	0.1
														234	0.0666667	0.1	0.0666667
														235	0	0.0666667	0.0666667
														236	0.1	0.0333333	0
														237	0	0	0
														238	0	0.0333333	0.0333333
														239	0	0.1	0
														240	0	0	0.0333333
														241	0	0.0333333	0
														242	0.133333	0	0
														243	0.0666667	0.0333333	0.0333333
														244	0	0.0666667	0.0666667
														245	0.0333333	0	0
														246	0	0.1	0
														247	0.0333333	0.0333333	0
														248	0	0	0
														249	0.0333333	0	0.0333333
														250	0	0	0.0333333
														251	0	0	0.0333333
														252	0	0	0
														253	0	0.0333333	0
														254	0	0	0
														255	0.0333333	0	0.0666667

## Sheet: S7 Fig
S7A								S7B								S7C
V4d_c	V4v_c	TEO_c	TEpd_c	TEad_c	TEav_c	TEa_c		V4d_c	V4v_c	TEO_c	TEpd_c	TEad_c	TEav_c	TEa_c		V4d_c	V4v_c	TEO_c	TEpd_c	TEad_c	TEav_c	TEa_c
0.75	0.75	0.25	0.75	0.75	0.5	0.125		0.75	0.375	0.625	0.625	0.75	0.5	0.75		0.5	0.5	0.75	0.5	0.375	0.5	0.5
0.75	0.75	0.375	0.75	0.5	0.5	0.625		0.5	0.625	0.5	0.25	0.375	0.25	0.625		0.75	0.625	0.875	0.625	0.5	0.75	0.625
1	0.5	0.625	0.5	0.125	0.625	0.75		0.625	0.5	0.625	0.625	0.5	0.125	0.25		0.625	0.625	0.75	0.5	0.5	0.125	0.625
0.75	0.75	0.5	0.25	0.375	0.375	0.5		0.625	0.5	0.75	0.375	0.625	0.25	0.625		0.625	0.125	0.5	0.25	0.25	0.625	0.25
0.875	0.625	0.625	0.5	0.875	0.375	0.375		0.75	0.375	0.625	0.5	0.75	0.5	0.625		0.5	0.375	0.5	0.125	0.875	0.375	0.375
0.75	0.625	0.625	0.125	0.375	0.375	0.375		0.625	0.75	0.75	0.375	0.625	0.125	0.625		0.75	0.75	0.5	0.75	0.25	0.5	0.25
0.625	0.75	0.75	0.5	0.5	0.375	0.625		0.625	0.75	0.625	0.25	0.5	0.25	0.625		0.5	0.5	0.25	0.25	0.375	0.375	0.5
0.5	0.375	0.375	0.375	0.375	0.5	0.625		0.75	0.25	0.5	0.5	0.625	0.25	0.375		0.75	0.5	0.5	0.625	0.625	0.25	0.125
0.875	0.625	0.5	0.625	0.75	0.5	0.5		0.75	0.5	0.5	0.25	0.625	0.375	0.75		0.75	0.375	0.75	0.375	0.5	0.75	1
0.875	0.625	0.625	0.25	0.375	0.625	0.5		0.75	0.5	0.625	0.75	0.375	0.25	0.5		0.5	0.5	0.5	0.375	0.625	0.625	0.375
0.625	0.875	0.625	0.375	0.75	0.5	0.5		0.875	0.625	0.625	0.25	0.5	0.25	0.375		0.875	0.875	0.625	0.5	0.25	0.875	0.75
1	0.625	0.75	0.375	0.25	0.25	0.25		0.5	0.25	0.375	0.625	0.5	0.5	0.625		0.625	0.625	0.625	0.25	0.375	0.25	0.625
0.75	0.75	0.25	0.5	0.5	0.75	0.375		0.75	0.5	0.75	0.5	0.375	0.125	0.625		0.625	0.375	0.75	0.625	0.25	0.75	0.375
0.75	0.625	0.5	0.375	0.375	0.625	0.375		0.625	0.25	0.5	0.375	0.75	0.375	0.375		0.875	0.625	0.75	0.375	0.375	0.625	0.5
0.625	0.625	0.375	0.5	0.5	0.125	0.625		0.625	0.5	0.25	0.5	0.75	0.5	0.625		0.625	0.5	0.5	0.5	0.25	0.5	0.5
0.75	0.625	0.5	0.5	0.5	0.75	0.5		0.75	0.5	0.625	0.625	0.5	0.375	0.5		0.625	0.375	0.5	0.375	0.625	0.5	0.5
0.875	0.625	0.5	0.75	0.375	0.25	0.375		0.625	0.75	0.5	0.5	0.5	0.5	0.625		0.375	0.5	0.625	0.5	0.875	0.625	0.625
0.5	0.875	0.625	0.5	0.375	0.625	0.375		0.875	0.625	0.625	0.75	0.625	0.125	0.625		0.5	0.25	0.5	0.375	0.375	0.25	0.25
0.875	0.625	0.75	0.375	0.875	0.625	0.5		0.75	0.375	0.375	0.25	0.625	0.125	0.375		0.375	0.375	0.625	0.375	0.75	0.625	0.5
0.875	0.625	0.5	0.375	0.5	0.25	0.125		1	0.5	0.625	0.375	0.875	0.5	0.5		0.5	0.375	0.75	0.625	0.625	0.625	0.5
0.75	0.625	0.625	0.625	0.625	0.5	0.75		0.75	0.375	0.5	0.375	0.625	0.625	0.75		1	0.375	0.75	0.625	0.375	0.375	0.625
0.75	0.625	0.5	0.625	0.625	0.625	1		0.625	0.25	0.5	0.5	0.625	0.25	0.375		0.75	0.625	0.75	0.75	0.5	0.375	0.75
0.625	0.75	0.625	0.375	0.625	0.5	0.5		0.875	0.375	0.375	0.375	0.875	0.5	0.5		0.625	0.25	0.875	0.25	0.25	0.5	0.5
0.75	0.75	0.5	0.5	0.5	0.25	0.625		0.625	0.75	0.375	0.375	0.375	0.125	0.375		0.5	0.375	0.875	0.375	0.75	0.75	0.875
0.5	0.75	0.875	0.375	0.25	0.25	0.5		1	0.625	1	0.75	0.625	0.5	0.375		0.25	0.5	0.75	0.375	0.5	0.5	0.625
								0.5	0.125	0.5	0.5	0.375	0.375	0.75		0.625	0.25	0.75	0.5	0.625	0.375	0.5
								0.625	0.125	0.625	0	0.625	0.625	0.625		0.75	0.75	0.625	0.625	1	0.5	0.375
								0.75	0.75	0.375	0.5	0.625	0.375	0.625		0.375	0.5	0.875	0.5	0.5	0.875	0.625
								0.625	0.75	0.625	0.375	0.75	0.625	0.5		0.375	0.375	0.375	0.25	0.875	0.625	0.625
								0.625	0.125	0.5	0.25	0.625	0.375	0.625		0.5	0.25	0.5	0.625	0.625	0.375	0.75
								0.625	0.625	0.875	0.625	0.5	0.375	0.375		0.5	0.375	0.625	0.5	0.5	0.5	0.75
								0.75	0.375	0.375	0.375	0.5	0.625	0.625		0.5	0.625	0.375	0.25	0.75	0.625	0.375

## Sheet: S8 Fig
S8A								S8B								S8C
V4d_c	V4v_c	TEO_c	TEpd_c	TEad_c	TEav_c	TEa_c		V4d_c	V4v_c	TEO_c	TEpd_c	TEad_c	TEav_c	TEa_c		V4d_c	V4v_c	TEO_c	TEpd_c	TEad_c	TEav_c	TEa_c
0.5	0.333333	0.666667	0.333333	0.166667	0.5	0.5		0.333333	0.666667	0.666667	0.5	0.666667	0.166667	0.333333		0.5	0.333333	0.5	0.333333	0.333333	0.5	0.333333
0.333333	0.5	0.5	0.5	0.333333	0.166667	0.5		0.333333	0.5	0.5	0.333333	0.166667	0.5	0.333333		0.333333	0.5	0.5	0.5	0.333333	0.5	0.333333
0.333333	0.5	0.333333	0.5	0.333333	0.5	0.5		0.333333	0.666667	0.5	0.166667	0.333333	0.5	0.333333		0.333333	0.5	0.333333	0.333333	0.666667	0.333333	0.333333
0.5	0.333333	0.333333	0.166667	0.333333	0.166667	0.333333		0.666667	0.5	0.5	0.5	0.5	0.166667	0.333333		0.666667	0.333333	0.5	0.166667	0.5	0.333333	0.333333
0.333333	0.333333	0.333333	0.333333	0.5	0.333333	0.333333		0.333333	0.666667	0.333333	0.166667	0.333333	0.333333	0.333333		0.166667	0.333333	0.333333	0.333333	0.333333	0.333333	0.166667
0.5	0.333333	0.333333	0.666667	0.333333	0.333333	0.333333		0.166667	0.666667	0.166667	0.5	0.333333	0.166667	0.166667		0.333333	0.5	0.333333	0.166667	0.333333	0.166667	0.5
0	0.5	0	0.5	0.5	0.333333	0.5		0.666667	0.833333	0.666667	0.166667	0.5	0.666667	0.166667		0.5	0.333333	0.333333	0.166667	0.5	0.166667	0.333333
0.333333	0.333333	0.5	0.166667	0.5	0.666667	0.5		0.5	0.5	0.5	0.833333	0.333333	0.5	0.333333		0.333333	0.333333	0.5	0.333333	0.333333	0.333333	0.5
0.5	0.5	0.166667	0.5	0.333333	0.333333	0.333333		0.833333	0.833333	0.333333	0.666667	0.166667	0.333333	0.333333		0.166667	0.333333	0.333333	0.333333	0.333333	0.333333	0.333333
0.666667	0.5	0.666667	0.333333	0.5	0.5	0.333333		0.666667	0.333333	0.833333	0.333333	0.166667	0.5	0.166667		0.5	0.333333	0.5	0.666667	0.333333	0.333333	0.333333
0.5	0.333333	0.166667	0.166667	0.833333	0.166667	0.5		0.5	0.666667	0.5	0.5	0.5	0.333333	0.333333		0.5	0.333333	0.333333	0.333333	0.333333	0.5	0.5
0.333333	0.333333	0.333333	0.333333	0.333333	0.166667	0.333333		0.166667	0.333333	0.333333	0.5	0.333333	0.166667	0.5		0.166667	0.5	0.166667	0.5	0.333333	0.5	0.5
0.5	0.666667	0.333333	0.166667	0.166667	0.5	0.166667		0.5	0.5	0.666667	0.5	0.166667	0.5	0.5		0.333333	0.5	0.666667	0.166667	0.166667	0.333333	0.5
0.166667	0.666667	0.5	0.5	0.333333	0	0.5		0.666667	0.5	0.666667	0.333333	0	0.666667	0.333333		0.5	0.166667	0.166667	0.166667	0.333333	0.5	0.166667
0.333333	0.5	0.333333	0.5	0.333333	0.5	0.666667		0.333333	0.5	0.666667	0.166667	0.5	0.166667	0.5		0.333333	0.333333	0.166667	0.5	0.333333	0.333333	0.5
0.333333	0.166667	0.166667	0.333333	0.5	0.333333	0.5		0.666667	0.833333	0.5	0.166667	0.5	0.166667	0.5		0.5	0.333333	0.5	0.166667	0.166667	0.5	0.166667
0.5	0.333333	0.333333	0.5	0.333333	0.333333	0.5		0.333333	0.833333	0.5	0.333333	0.333333	0.166667	0.333333		0.333333	0.166667	0.166667	0.166667	0.333333	0.333333	0.166667
0.5	0.5	0.333333	0.333333	0.333333	0.333333	0.333333		0.5	0.5	0.166667	0.333333	0.333333	0.333333	0.333333		0.333333	0.5	0.5	0.333333	0.166667	0.333333	0.5
0.333333	0.5	0.333333	0.333333	0.166667	0.333333	0.333333		0.5	0.333333	0.5	0.333333	0.333333	0.166667	0.5		0.5	0.666667	0.333333	0.5	0.5	0.666667	0.333333
0.333333	0.5	0.333333	0.333333	0.333333	0	0.5		0.666667	0.666667	0.666667	0.333333	0.5	0.333333	0.5		0.5	0.333333	0.333333	0.333333	0.333333	0.333333	0.333333
0.333333	0.5	0.5	0.5	0.5	0.333333	0		0.333333	0.5	0.333333	0.333333	0.166667	0.333333	0.833333		0.5	0.333333	0.166667	0.333333	0.5	0.166667	0.333333
0.333333	0.666667	0.666667	0.333333	0.666667	0.333333	0.5		0.333333	0.5	0.166667	0.333333	0.333333	0.166667	0.333333		0.666667	0.166667	0.666667	0.166667	0.333333	0.333333	0.5
0.166667	0.333333	0.333333	0.5	0.166667	0.5	0.5		0.5	0.5	0.333333	0.5	0.5	0.333333	0.666667		0.333333	0.5	0.333333	0.5	0.5	0.166667	0.333333
0.166667	0.333333	0.666667	0	0.166667	0.5	0.333333		0.5	0.666667	0.5	0.333333	0.333333	0.333333	0.333333		0.333333	0.333333	0.5	0.333333	0.333333	0.166667	0.666667
0.333333	0.166667	0.5	0.5	0.166667	0.333333	0.166667		0.666667	0.666667	0.333333	0.166667	0.333333	0.333333	0.333333		0.166667	0.166667	0.333333	0.333333	0.166667	0.5	0.333333
								0.5	0.5	0.5	0.5	0.5	0.333333	0.666667		0.333333	0.333333	0.333333	0.333333	0.166667	0.333333	0.166667
								0.5	0.5	0.333333	0.333333	0.5	0.666667	0.5		0.5	0.5	0.666667	0.5	0.333333	0.666667	0.333333
								0.5	0.5	0.333333	0.333333	0.5	0.166667	0.333333		0.333333	0.166667	0.5	0.333333	0.333333	0.333333	0.166667
								0.333333	0.666667	0.333333	0	0.333333	0.333333	0.333333		0.333333	0.833333	0.5	0.5	0.666667	0.333333	0.333333
								0.5	0.5	0.5	0.666667	0.166667	0.5	0.333333		0.333333	0	0.666667	0.333333	0.333333	0.333333	0.333333
								0.166667	0.333333	0.333333	0.166667	0.333333	0.333333	0.333333		0	0.5	0.166667	0.333333	0.5	0.666667	0.5
								0.5	0.5	0.333333	0.666667	0.333333	0.833333	0.5		0.666667	0.5	0.5	0.5	0.333333	0.166667	0.166667

[truncated: 17 more sheets: S9 Fig, S10 Fig, S11 Fig, S12 Fig, S13 Fig, S15 Fig, S16 Fig, S17 Fig, S18 Fig, S19 Fig, S20 Fig, S21 Fig, S22 Fig, S23 Fig, S24 Fig, S25 Fig, S27 Fig]
